# Supplementary material for: Factors associated with the decision to terminate resuscitation early for adult in-hospital cardiac arrest: Influence of family in an East Asian society
Source: PLoS One. 2019 Mar 7;14(3):e0213168. doi: 10.1371/journal.pone.0213168 (PMC6405092; doi:10.1371/journal.pone.0213168)
Supplement: S1 Dataset — (XLSX) [file pone.0213168.s001.xlsx]

## Sheet: 工作表1
Age	Male	Heart failure, this admission	Heart failure, prior admission	Myocardial infarction, this admission	Myocardial infarction, prior admission	Arrhythmia	Hypotension	Respiratory insufficiency	Renal insufficiency	Hepatic insufficiency	Metabolic or electrolyte abnormality	Diabetes mellitus	Chronic obstructive pulmonary disease	Baseline evidence of motor, cognitive, or functional deficits	Acute stroke	Favourable neurological status 24 h before cardiac arrest	Bacteremia	Metastatic cancer or any blood borne malignancy	Charlson comorbidity index score	Arrest at night	Arrest on weekend	Arrest location	Witnessed arrest	Monitored status	Shockable rhythm	Mechanical ventilation	Intravenous antiarrhythmics	Intravenous vasopressors	Hemodialysis	Pulmonary artery catheter	Intra-aortic balloon pumping	CPRDuration.new	Transient ROSC	Sustained ROSC	Family present at the beginning of CPR
86	1	0	0	1	0	0	0	0	1	0	0	1	0	0	1	1	0	1	4	1	0	1	1	1	0	0	0	1	0	0	0	28	0	0	0
65	0	0	0	0	0	0	0	1	0	0	0	1	0	0	0	1	0	1	4	1	0	1	1	1	0	0	0	1	0	0	0	24	0	1	0
58	1	0	0	0	0	0	0	1	0	0	0	0	0	0	0	0	0	1	2	0	1	1	1	1	0	1	0	1	0	0	0	12	0	0	0
67	0	0	0	0	0	0	0	1	1	0	0	0	0	0	0	1	0	1	3	0	0	1	1	1	0	0	0	1	0	0	0	7	0	0	0
64	0	0	0	0	0	0	0	1	1	0	0	0	0	0	0	0	0	0	1	0	1	1	1	1	0	0	0	1	0	0	0	56	0	0	0
60	1	1	1	0	0	0	0	1	1	0	0	0	0	0	0	0	0	0	3	0	1	1	1	1	0	0	0	1	0	0	0	2	0	1	0
86	0	0	0	1	0	0	0	0	0	0	0	0	0	0	0	1	0	0	2	1	0	1	1	1	0	0	0	0	0	0	0	10	0	1	1
71	0	0	1	0	0	1	0	0	0	0	0	1	0	0	0	1	0	0	8	0	0	1	1	1	0	0	1	0	0	0	0	30	0	0	0
67	0	1	1	0	0	0	0	1	1	0	0	0	0	0	0	0	0	0	4	1	0	1	1	1	0	0	0	1	1	0	0	22	0	0	0
90	1	0	0	1	1	0	0	1	1	0	1	0	0	0	0	0	0	0	3	0	0	1	1	1	0	0	0	1	1	0	0	5	0	1	0
63	1	0	0	1	0	0	1	1	1	1	1	0	0	0	0	0	0	0	3	0	1	3	1	1	0	0	0	1	0	0	0	22	0	1	0
97	0	1	0	0	0	0	0	1	0	0	0	1	0	0	0	1	0	0	1	0	1	2	1	0	0	0	0	0	0	0	0	19	0	1	1
77	1	0	0	0	0	0	0	1	1	0	0	0	0	0	0	0	0	0	0	1	0	2	1	0	0	0	0	0	0	0	0	49	1	0	0
80	1	0	0	1	0	0	0	0	1	0	0	0	0	0	0	1	0	0	2	0	1	1	1	1	0	0	0	0	0	0	0	7	0	1	0
63	0	0	0	1	1	0	1	1	0	0	0	1	0	0	0	0	0	0	3	1	0	1	1	1	0	0	0	1	0	0	0	6	0	1	0
76	1	0	0	0	0	0	0	1	0	0	0	1	0	0	0	1	0	0	3	0	0	1	1	1	0	0	0	0	0	0	0	13	0	1	0
77	1	0	0	1	0	0	0	1	1	0	0	0	0	0	0	0	0	0	2	0	0	1	1	1	0	0	0	1	0	0	0	4	0	1	0
92	1	0	0	0	0	0	1	1	0	0	0	0	0	0	0	0	0	0	1	0	0	1	1	1	0	0	0	1	0	0	0	34	0	0	0
59	0	1	1	0	0	0	0	1	1	0	0	0	0	0	0	0	0	0	3	0	0	1	1	1	0	0	0	1	0	0	0	31	0	0	1
72	1	0	0	0	0	0	1	1	0	0	0	0	0	0	0	0	0	1	10	0	0	1	1	1	0	0	0	1	0	0	0	30	0	0	1
73	0	0	0	1	0	0	1	1	1	0	0	1	0	0	0	0	0	0	2	0	0	2	1	0	1	0	0	0	0	0	0	43	1	1	0
56	0	0	0	0	0	0	0	1	0	0	0	0	0	0	0	1	0	0	6	0	1	2	1	1	0	0	0	0	0	0	0	18	1	0	1
74	1	0	0	1	0	0	1	0	0	0	0	1	0	0	0	0	0	0	4	0	0	2	1	1	0	0	0	0	0	0	0	42	0	0	1
84	1	0	0	1	0	0	0	1	1	0	0	0	1	0	0	0	1	0	3	0	1	1	1	1	0	0	0	1	0	0	0	18	0	1	0
46	1	1	1	0	0	0	0	1	0	0	0	0	0	0	0	0	0	0	1	0	0	2	0	0	0	1	0	1	1	0	0	17	0	1	1
66	0	0	0	1	0	0	0	0	0	1	0	0	0	0	0	1	0	1	5	0	1	2	0	1	1	0	0	0	0	0	0	38	0	0	0
29	1	0	0	0	0	0	1	1	1	0	0	0	0	0	0	1	0	0	3	0	0	1	1	1	0	0	0	1	0	0	0	20	0	1	0
78	1	0	1	0	0	0	0	0	0	0	0	1	0	0	0	0	0	0	3	0	1	1	1	1	0	0	0	1	0	0	0	46	1	1	0
95	0	1	1	0	0	0	0	0	0	0	0	1	0	0	0	0	0	0	7	0	0	3	1	0	0	0	0	1	0	0	0	130	0	0	0
86	0	0	0	0	0	0	0	1	0	0	0	1	0	0	0	1	0	0	5	1	0	2	1	1	0	0	0	1	0	0	0	37	0	0	1
73	0	0	0	1	0	0	0	0	1	0	0	1	0	1	1	0	0	0	5	0	0	2	1	0	0	0	0	0	0	0	0	15	0	1	0
69	1	1	0	0	0	0	0	0	1	0	0	1	0	0	0	0	0	0	4	0	0	3	1	0	0	0	0	0	0	0	0	53	1	1	1
73	1	1	1	0	0	0	1	1	1	0	0	0	0	0	0	0	1	0	1	0	0	1	1	1	0	0	1	0	0	0	0	5	0	1	1
52	0	0	0	0	0	0	0	1	1	0	0	1	0	0	0	0	0	0	4	0	1	1	1	1	0	0	0	1	0	0	0	21	0	1	1
53	0	0	0	0	0	0	0	1	0	1	0	0	0	0	0	1	0	0	2	0	0	1	1	1	0	0	0	1	0	0	0	8	0	1	0
68	0	0	0	0	0	0	0	1	1	1	0	0	0	0	0	0	0	0	3	0	1	1	1	1	0	0	0	1	0	0	0	2	0	1	0
76	1	0	0	1	1	0	0	0	1	0	0	1	0	0	0	1	0	0	6	0	0	1	1	1	0	0	0	1	0	0	1	5	0	1	1
41	0	0	0	0	0	0	1	1	0	0	0	0	0	0	0	0	1	1	2	0	0	2	1	1	0	0	0	0	0	0	0	63	0	0	1
73	0	0	0	0	0	0	1	1	0	0	0	0	0	0	0	0	0	0	4	0	1	2	1	1	0	0	0	0	0	0	0	3	0	1	1
65	0	0	0	0	0	0	0	0	0	0	0	0	0	0	0	0	0	1	2	0	1	2	1	0	1	0	0	0	0	0	0	31	0	1	0
65	1	0	0	0	0	0	1	1	0	0	0	0	0	0	0	1	0	1	6	1	1	1	1	1	0	0	0	0	0	0	0	25	1	1	0
68	0	0	0	0	0	1	0	0	1	0	0	0	0	0	0	0	1	0	2	0	0	2	1	0	0	0	0	0	1	0	0	55	1	1	0
74	1	0	0	0	0	0	0	1	0	0	0	0	0	0	0	1	0	0	2	1	0	2	1	0	0	1	0	1	0	0	0	40	0	0	0
67	1	0	0	0	0	0	0	1	1	0	0	1	0	0	0	0	0	0	5	0	0	1	1	1	1	0	0	0	0	0	0	2	0	1	0
73	0	0	0	0	0	0	1	1	1	0	0	1	0	0	0	0	0	0	3	0	1	1	1	1	0	0	0	1	0	0	0	4	0	1	0
52	1	0	0	0	0	0	1	1	1	0	0	1	0	0	0	0	0	1	5	0	1	2	1	0	0	1	0	1	0	0	0	22	0	1	0
61	0	0	0	0	0	0	1	1	1	1	0	0	0	0	0	0	0	1	7	1	0	1	1	1	0	0	0	1	0	0	0	31	0	0	1
70	0	0	0	0	0	0	1	1	1	0	0	0	0	0	0	0	0	1	6	0	0	1	1	1	0	0	0	1	0	0	0	32	1	0	0
88	1	0	0	0	0	0	0	0	1	0	0	1	0	0	0	0	0	1	4	1	0	2	1	0	0	0	0	0	0	0	0	45	0	0	0
42	0	0	0	0	0	0	1	1	1	0	0	1	0	0	0	1	0	1	2	0	0	1	1	1	0	0	0	1	1	0	0	42	1	1	0
73	1	0	0	0	0	0	0	1	1	0	0	0	0	0	0	1	0	0	5	0	0	2	1	0	1	1	0	1	0	0	0	19	0	1	1
52	0	0	0	0	0	0	1	1	1	0	0	0	0	0	0	1	0	0	0	0	0	1	1	1	0	0	0	1	1	0	0	34	0	0	0
51	0	0	0	0	0	0	1	0	0	0	0	0	0	0	0	1	0	1	6	0	0	1	1	1	1	0	0	1	0	0	0	15	0	1	0
83	0	0	1	0	0	0	0	1	1	0	0	1	0	1	0	1	0	0	5	0	0	2	1	0	1	0	0	0	1	0	0	94	1	0	0
49	0	0	0	0	0	0	1	1	1	0	0	0	0	0	0	0	0	0	2	0	0	1	1	1	0	0	0	1	0	0	0	47	0	0	0
81	1	0	0	0	0	0	1	1	1	0	0	1	0	1	0	0	0	1	9	0	1	1	1	1	0	0	0	0	0	0	0	18	0	1	1
85	1	0	0	1	0	0	0	1	1	0	0	1	0	0	0	0	1	1	3	1	0	2	1	0	0	0	0	0	0	0	0	6	0	1	0
43	0	0	0	0	0	0	0	1	1	0	0	0	0	0	0	1	0	1	2	1	0	1	1	1	0	0	1	0	0	0	0	72	1	0	0
83	0	0	0	0	0	0	0	0	0	0	0	0	0	0	0	1	0	0	1	1	1	2	1	1	0	0	0	0	0	0	0	87	0	0	1
87	0	0	0	0	0	0	1	1	1	0	0	0	0	1	0	0	0	0	2	1	0	3	1	1	0	0	1	1	0	0	0	103	1	0	0
61	0	0	0	0	0	0	1	1	1	0	0	0	0	0	0	1	0	1	6	0	0	1	1	1	0	0	0	1	0	0	0	41	0	1	0
69	1	0	1	0	0	0	1	1	1	0	0	1	0	0	0	0	1	0	4	1	1	1	1	1	0	0	0	1	1	0	0	11	1	0	0
90	0	0	1	0	0	0	0	1	1	1	0	0	0	0	0	0	1	0	0	0	1	1	1	1	0	0	0	1	0	0	0	6	0	1	0
78	0	0	0	0	0	0	0	0	0	0	0	1	0	0	0	0	0	1	7	0	0	2	1	0	1	0	0	0	0	0	0	4	0	1	1
55	0	0	0	0	0	0	1	1	1	0	0	1	0	0	0	0	0	0	0	0	0	1	1	1	0	1	0	1	1	0	0	7	0	1	1
74	0	0	0	0	0	0	0	0	1	0	0	0	0	0	0	0	0	1	4	0	0	1	1	1	0	0	0	1	1	0	0	5	0	1	1
47	1	0	1	0	0	0	0	1	0	1	0	0	0	0	0	0	0	1	5	0	0	2	1	0	0	0	0	0	0	0	0	5	0	1	1
61	1	0	0	0	0	0	1	1	0	0	0	0	0	0	0	0	0	1	6	0	0	1	1	1	0	0	0	1	0	0	0	8	0	1	1
70	1	0	0	0	0	0	1	1	0	0	0	0	0	0	0	1	0	0	2	0	1	2	1	1	0	1	0	1	0	0	0	43	0	1	1
79	1	1	0	1	0	0	0	1	0	0	0	0	0	0	1	0	1	0	2	0	0	1	1	1	0	0	0	1	1	0	0	12	0	0	0
76	0	0	0	0	0	0	0	1	1	0	0	0	0	0	0	0	0	0	0	1	0	1	1	1	1	1	0	0	0	0	0	10	0	1	1
37	1	0	0	0	0	0	0	1	1	1	1	0	0	0	0	0	0	0	8	0	0	1	1	1	0	0	0	1	1	0	0	32	0	1	0
72	0	1	0	0	0	0	0	0	1	0	0	1	0	0	0	1	0	0	5	1	0	2	1	0	0	0	0	0	0	0	0	107	0	0	0
74	0	0	1	0	0	0	1	1	1	1	0	1	0	0	0	0	0	0	6	0	0	1	1	1	1	0	1	1	0	0	0	37	1	0	0
56	0	0	0	0	0	0	0	1	0	0	0	0	0	0	0	1	1	1	1	1	1	2	1	0	0	0	0	0	0	0	0	75	0	1	0
72	1	0	0	0	0	0	0	1	0	0	0	0	0	0	0	0	0	1	2	0	0	1	1	1	0	0	0	0	0	0	0	22	0	0	1
82	1	0	0	0	0	0	1	1	1	0	0	0	0	0	0	0	0	0	2	0	0	1	1	1	0	1	1	1	0	0	0	5	0	1	0
46	0	0	0	0	0	0	1	1	1	0	0	0	0	0	0	1	0	1	8	0	0	1	1	1	0	0	0	1	0	0	0	10	0	1	0
31	0	0	0	0	0	0	1	1	0	0	1	0	0	0	0	1	1	1	2	0	1	1	1	1	1	0	0	1	0	0	0	5	0	0	1
58	1	0	0	0	0	0	1	1	0	1	1	0	0	0	0	0	0	0	4	1	0	1	1	1	0	0	0	1	0	0	0	14	0	1	1
87	1	0	1	0	1	0	0	1	1	0	1	1	0	0	0	0	0	0	6	0	1	1	1	1	0	0	0	0	0	0	0	12	0	1	0
63	1	0	1	0	0	0	0	0	0	0	0	0	0	0	0	0	0	0	2	0	0	1	1	1	0	0	0	1	0	0	0	45	0	0	1
56	0	0	1	0	0	0	1	1	1	0	0	0	0	0	0	0	0	0	6	1	1	1	1	1	1	0	0	1	0	0	0	29	0	1	0
80	0	0	0	0	0	0	0	0	0	0	0	1	0	0	0	0	0	0	3	0	1	1	1	1	0	0	0	0	0	0	0	31	1	1	1
82	0	1	0	0	0	0	0	1	0	0	0	0	0	0	0	0	0	0	2	0	0	1	1	1	1	0	1	1	0	0	0	5	0	1	0
81	1	0	0	0	0	0	0	0	0	0	0	0	0	0	0	1	0	0	3	0	0	2	1	0	1	0	0	0	0	0	0	29	0	0	1
64	1	0	0	0	0	0	0	0	1	1	0	1	0	0	0	1	0	0	8	1	1	2	1	0	0	0	0	0	0	0	0	17	0	1	1
92	1	0	1	0	0	0	0	1	0	0	0	0	0	0	0	1	0	0	2	1	0	2	1	0	0	0	0	0	0	0	0	35	0	1	0
42	0	0	0	0	0	0	0	1	1	1	0	0	0	0	0	0	0	1	0	1	0	1	1	1	0	0	0	1	0	0	0	18	0	1	1
46	1	0	0	0	0	0	0	1	1	1	0	1	0	0	0	0	0	0	7	0	0	1	1	1	0	0	0	1	0	0	0	17	0	1	0
42	1	0	0	0	0	0	0	1	0	1	0	0	0	0	0	0	0	0	1	0	0	1	1	1	0	0	0	0	0	0	0	4	0	0	1
55	1	0	0	0	0	0	1	1	1	0	0	0	0	0	0	0	0	0	0	1	1	1	1	1	0	0	0	1	0	0	0	47	1	0	1
83	1	0	0	0	0	0	0	1	1	0	0	0	0	0	0	1	0	1	4	1	0	2	1	1	0	0	0	0	0	0	0	26	0	0	0
86	0	0	1	0	0	0	0	1	1	0	0	0	0	0	0	1	1	0	1	0	0	1	1	1	0	0	0	1	0	0	0	5	0	1	0
31	0	1	0	0	0	0	0	1	0	0	0	0	0	0	0	0	0	1	6	0	1	1	1	1	0	0	0	0	0	0	0	17	0	1	1
81	1	0	0	0	0	0	0	1	0	0	0	0	1	0	0	1	0	1	4	1	1	2	1	0	0	0	0	0	0	0	0	38	0	0	0
49	0	0	0	0	0	0	1	1	0	0	1	0	0	0	0	1	0	1	2	0	1	2	1	0	0	0	0	0	0	0	0	10	0	1	1
69	0	0	0	0	0	0	0	1	0	0	0	0	0	0	0	0	0	1	2	1	0	2	1	0	0	0	0	1	0	0	0	145	1	0	1
79	0	0	0	0	0	0	0	1	1	0	0	0	0	0	0	0	0	0	0	0	0	2	1	1	0	0	0	0	1	0	0	15	0	1	1
81	0	0	0	0	0	0	0	1	0	0	0	0	0	0	0	0	0	0	1	0	1	1	1	1	0	1	0	1	0	0	0	3	0	1	0
60	0	0	0	0	0	0	0	1	0	0	0	0	0	0	1	1	0	0	0	0	0	1	1	1	0	0	0	0	0	0	0	18	1	1	1
39	1	0	0	0	0	0	0	0	0	0	0	0	0	0	0	1	0	0	2	0	1	2	1	0	0	1	0	1	0	0	0	42	0	0	1
80	0	0	0	0	0	0	0	0	0	0	0	0	0	0	0	0	0	1	6	0	1	2	1	0	0	0	1	0	0	0	0	24	1	1	1
84	0	0	0	0	0	0	0	0	0	0	0	1	0	0	0	0	0	0	2	1	1	2	1	0	0	0	0	0	0	0	0	65	0	1	1
81	1	0	0	0	0	0	1	1	1	0	1	0	0	0	0	1	0	0	0	0	0	2	1	0	0	0	0	1	0	0	0	12	0	1	0
79	1	0	0	0	0	0	0	0	0	0	0	0	0	0	0	1	0	0	4	0	0	2	1	1	0	0	0	0	0	0	0	17	0	1	0
70	0	0	0	0	1	0	0	1	0	0	0	1	0	0	0	0	0	0	3	1	1	2	1	0	0	0	0	0	0	0	0	39	0	0	0
43	1	0	0	1	1	0	0	0	0	0	0	0	0	0	0	1	0	1	6	0	1	2	1	1	0	0	0	0	0	0	0	98	1	1	1
47	0	0	1	0	0	0	0	1	1	1	0	0	0	0	0	0	0	0	3	1	0	1	1	1	0	1	0	1	0	0	0	38	0	0	1
53	0	0	0	0	0	0	1	1	1	0	0	1	0	0	0	0	0	0	3	0	0	1	1	1	0	1	1	1	1	0	0	12	0	1	0
51	1	1	0	0	0	0	0	1	0	0	0	1	0	0	0	0	1	0	1	0	0	1	1	1	0	1	0	1	0	0	0	60	0	0	0
27	0	1	0	0	0	0	0	1	1	1	0	0	0	0	0	0	0	1	2	1	0	2	1	0	0	0	0	0	0	0	0	9	0	1	1
79	0	0	0	0	0	0	1	1	1	0	0	1	0	1	0	0	0	0	5	1	0	2	1	1	0	1	1	1	0	0	0	47	1	0	0
88	1	0	1	0	0	0	0	0	1	0	1	0	0	1	0	0	0	0	5	0	1	2	1	0	0	0	0	0	1	0	0	15	0	1	1
75	0	1	0	0	0	0	0	1	0	0	0	1	0	0	0	0	0	0	7	1	0	1	1	1	0	1	0	1	0	0	0	6	0	1	0
88	1	0	0	1	0	0	0	1	1	0	0	0	0	1	0	0	0	0	4	1	0	2	1	0	0	1	1	1	0	0	0	58	0	0	0
48	1	1	0	0	0	0	0	1	0	1	0	1	0	0	0	0	0	0	4	1	0	2	1	0	0	0	0	0	0	0	0	45	0	0	1
53	1	0	0	0	0	0	0	1	0	1	0	0	0	0	0	0	0	0	3	0	0	1	1	1	0	1	0	1	0	0	0	11	0	1	0
51	1	0	0	0	0	0	0	0	0	1	0	1	0	1	0	0	0	0	6	0	0	1	1	1	0	0	0	0	0	0	0	10	0	1	1
77	1	0	0	0	0	0	0	1	1	1	0	0	0	1	0	1	0	0	0	1	0	2	1	0	0	0	0	0	0	0	0	46	1	1	1
84	1	0	0	0	0	0	0	1	0	0	0	0	0	0	0	1	0	0	2	1	1	2	1	0	0	0	0	0	0	0	0	13	0	1	1
48	0	0	0	0	0	0	0	1	1	1	1	0	0	0	0	0	0	1	6	1	0	1	1	1	0	1	0	1	1	0	0	33	0	1	0
51	1	0	0	0	0	0	1	1	1	1	0	0	0	0	0	0	1	0	3	0	0	1	1	1	0	1	0	1	0	0	0	10	0	0	1
67	1	1	0	0	0	0	0	1	0	1	0	0	0	1	0	0	0	0	2	1	1	2	1	0	0	0	0	0	0	0	0	76	1	0	0
76	0	1	1	0	0	0	0	1	1	0	0	1	0	1	0	0	0	0	6	1	0	1	1	1	0	1	0	1	1	0	0	4	0	1	0
81	0	0	0	0	0	0	0	0	1	0	0	0	0	0	0	1	0	1	4	1	0	2	1	0	0	0	0	1	1	0	0	10	0	1	1
29	0	1	0	0	0	0	1	1	0	0	0	0	0	0	0	0	0	0	2	1	0	1	1	1	0	1	0	1	0	0	0	52	1	0	1
43	1	0	0	0	0	0	0	1	0	0	0	0	0	0	0	0	0	0	0	0	0	1	1	1	0	1	1	1	0	0	0	68	1	0	0
68	0	0	0	0	0	0	0	1	1	0	1	0	0	0	0	0	0	1	2	1	0	1	1	1	0	0	0	0	0	0	0	15	0	1	1
81	0	0	0	0	0	0	0	0	0	0	0	1	0	0	0	1	0	0	2	1	0	2	1	0	1	1	1	1	0	0	0	73	0	0	0
59	1	0	0	0	0	0	1	1	0	0	0	0	0	0	0	0	1	1	6	0	0	1	1	1	0	1	1	1	0	0	0	49	1	0	0
75	0	0	1	0	0	0	1	1	1	1	0	0	0	0	0	0	0	0	9	1	1	1	1	1	0	1	1	1	1	0	0	35	0	0	0
83	0	0	0	0	0	0	0	1	1	0	0	1	0	0	0	0	1	0	7	0	1	1	1	1	1	0	1	0	0	0	0	5	0	1	1
86	1	0	0	0	0	0	0	1	0	0	0	0	0	0	0	0	0	0	0	0	0	1	1	1	0	0	0	0	0	0	0	31	0	1	0
77	0	1	1	0	0	0	1	1	1	0	0	0	0	0	0	1	0	0	1	1	0	1	1	1	0	0	1	1	1	0	0	40	1	0	0
42	1	0	0	0	0	0	1	1	1	1	0	0	0	0	0	1	1	1	2	0	0	1	1	1	0	1	0	1	1	0	0	30	0	0	1
67	1	0	0	0	0	0	0	1	0	0	0	1	0	0	1	1	0	1	8	1	0	2	1	0	0	0	0	0	0	0	0	15	0	1	1
38	0	1	0	0	0	0	1	1	1	1	1	0	0	0	0	0	0	0	6	0	1	1	1	1	0	1	0	1	0	0	0	13	0	0	1
54	1	0	0	0	0	0	0	1	0	0	0	0	0	0	0	0	0	1	6	1	0	2	1	0	0	0	0	0	0	0	0	26	0	1	1
72	1	1	0	0	1	0	1	1	1	0	1	1	0	0	0	0	0	0	5	0	0	1	1	1	0	1	0	1	0	0	0	2	0	1	0
59	1	0	0	0	0	0	1	1	1	0	0	0	0	0	0	1	1	1	2	1	0	2	1	0	0	0	0	0	0	0	0	9	0	1	1
79	0	0	0	0	1	0	0	1	1	1	1	1	0	0	0	0	1	0	4	0	0	1	1	1	0	0	0	0	0	0	0	8	0	1	0
86	0	1	0	0	0	0	0	1	1	0	0	0	0	0	0	0	0	0	3	0	0	1	1	1	0	0	0	0	1	0	0	23	0	1	0
84	0	0	0	0	0	1	1	1	1	0	1	0	0	0	0	1	0	0	2	0	1	2	1	1	0	0	0	0	1	0	0	61	1	0	0
84	1	0	0	0	0	0	0	0	0	1	1	0	0	0	0	1	0	1	5	1	0	2	1	0	0	0	0	0	0	0	0	25	1	0	0
81	0	0	0	0	0	0	0	1	0	0	1	0	0	0	0	1	0	1	6	1	0	2	1	0	0	0	0	0	0	0	0	15	0	0	0
85	0	0	0	0	0	0	0	1	1	0	0	0	0	0	0	1	0	0	2	1	1	2	1	0	0	0	0	0	0	0	0	10	0	1	0
76	1	0	0	0	0	0	0	1	1	0	0	0	0	0	0	0	0	0	0	1	1	1	1	1	0	1	0	1	0	0	0	30	0	0	1
75	1	0	0	0	0	0	0	0	1	0	1	1	0	0	0	0	0	0	5	1	0	2	1	0	0	0	0	0	0	0	0	35	0	0	0
63	1	0	0	0	0	0	1	0	0	1	0	0	0	0	0	0	1	0	4	0	0	2	1	1	0	0	0	1	0	0	0	33	1	0	1
37	1	0	0	0	0	0	0	0	1	0	1	0	0	0	0	0	0	0	0	0	1	1	1	1	1	1	0	1	0	0	0	68	0	0	1
53	1	0	0	0	0	0	1	1	1	0	0	0	0	0	0	0	0	0	6	0	0	1	1	1	1	1	0	1	0	0	0	7	1	1	0
84	1	1	1	0	0	0	1	0	1	0	0	1	0	0	0	0	0	0	4	1	0	1	1	1	1	0	0	1	0	0	0	56	1	0	0
92	0	0	1	0	0	0	0	1	0	0	0	1	0	0	0	1	0	0	4	0	0	2	1	0	0	0	0	0	0	0	0	38	0	0	0
88	0	0	0	0	0	0	0	1	0	0	0	0	0	0	0	0	0	0	3	0	0	1	1	1	0	1	1	1	1	0	0	11	0	1	1
59	0	0	0	0	0	0	0	1	0	0	0	1	0	0	0	0	0	1	7	1	0	2	1	0	0	0	0	0	0	0	0	15	0	1	0
54	0	0	0	0	0	0	0	0	0	0	1	1	0	0	0	1	0	1	7	0	0	2	0	0	0	0	0	0	0	0	0	35	1	1	1
66	1	0	0	0	0	0	1	1	0	0	1	0	0	0	0	0	0	0	2	0	0	1	1	1	0	1	0	0	0	0	0	40	1	0	0
51	1	1	0	0	0	0	0	1	0	0	0	0	0	0	0	0	0	1	6	1	0	2	1	1	0	1	0	1	0	0	0	12	0	0	0
94	0	0	0	1	0	0	0	1	1	0	1	1	0	0	0	1	0	0	4	0	0	2	1	0	0	0	0	1	0	0	0	4	1	1	1
64	0	0	0	0	0	0	0	0	0	1	0	0	0	0	0	1	0	1	2	1	0	2	1	1	0	0	0	0	0	0	0	26	0	1	1
73	1	0	0	0	0	0	0	1	1	0	0	0	0	0	0	0	0	0	0	1	0	2	1	1	0	0	0	0	0	0	0	40	0	0	1
81	0	0	0	0	0	0	0	1	0	1	0	1	0	0	0	1	0	0	4	1	1	2	1	1	0	0	0	0	0	0	0	50	1	0	0
91	0	1	0	0	0	0	0	1	1	1	1	0	0	0	0	1	0	0	2	0	1	2	1	0	0	0	0	0	0	0	0	20	1	1	1
81	0	0	0	0	0	0	0	1	0	0	0	0	0	0	0	0	0	0	0	0	0	1	1	1	0	1	0	1	0	0	0	10	0	1	0
80	1	1	1	1	0	0	0	0	0	0	0	0	0	0	0	0	0	0	2	1	0	1	1	1	0	1	0	1	0	0	0	37	0	0	0
75	1	0	0	0	0	0	0	0	0	0	1	0	0	0	0	1	0	0	1	1	0	2	1	0	0	0	0	0	0	0	0	137	1	0	1
35	0	0	0	0	0	0	0	1	1	0	0	0	0	0	0	1	0	1	2	0	0	1	1	1	0	1	0	1	0	0	0	40	0	0	0
73	1	0	0	0	0	0	1	1	1	0	0	0	0	0	0	0	1	0	0	0	0	1	1	1	0	1	0	1	0	0	0	15	0	0	1
49	1	0	0	0	0	0	0	1	0	0	0	0	0	0	0	1	0	0	0	0	0	2	1	0	0	0	0	0	0	0	0	4	0	1	0
25	1	0	0	0	0	0	0	1	1	1	0	0	0	0	0	0	1	1	1	0	0	1	1	1	0	1	0	0	1	0	0	291	1	0	0
90	0	1	0	0	0	1	0	1	0	0	0	0	0	0	0	0	0	0	2	0	0	1	1	1	0	0	1	1	0	0	0	12	0	0	1
27	0	0	0	0	0	0	0	0	0	0	1	0	0	0	0	1	0	0	1	0	1	2	1	0	0	0	0	0	0	0	0	6	0	1	0
19	1	0	0	0	0	0	0	1	0	0	0	0	0	0	0	0	0	1	2	1	0	1	1	1	0	1	0	0	0	0	0	11	0	1	0
91	1	1	0	1	0	0	0	0	1	0	0	0	0	0	0	0	0	0	2	0	1	1	1	1	1	0	0	0	0	0	0	17	0	0	0
78	0	1	0	0	0	0	0	1	1	1	0	0	0	0	0	0	0	0	0	0	1	2	1	0	0	0	0	0	0	0	0	27	1	1	0
69	1	0	0	1	0	0	1	0	1	0	0	1	0	0	0	0	0	0	4	1	1	1	1	1	0	0	0	1	0	0	0	52	1	1	0
81	1	0	0	0	0	0	0	1	1	0	0	1	1	0	0	0	1	0	4	1	1	1	1	1	0	0	0	0	0	0	0	13	0	1	1
72	0	0	0	0	0	0	0	0	1	0	0	0	0	0	0	0	0	0	1	0	1	1	1	1	0	1	0	1	1	0	0	9	0	0	1
68	1	0	0	0	0	0	1	1	0	1	0	0	0	0	0	0	0	0	9	0	0	2	1	1	0	0	0	0	1	0	0	40	0	0	1
71	1	0	0	0	0	0	0	1	1	0	0	0	0	0	0	1	0	1	3	0	1	1	1	1	1	1	0	0	0	0	0	9	0	1	0
45	0	0	0	0	0	0	1	0	0	0	0	0	0	0	0	1	0	0	2	0	0	2	1	1	0	0	0	1	0	0	0	15	0	1	1
84	0	0	0	0	0	0	1	1	0	1	0	1	0	0	0	0	0	0	4	0	0	1	1	1	0	1	0	0	0	0	0	40	0	0	0
52	1	0	0	0	0	0	0	1	1	0	1	1	0	0	0	0	0	1	7	0	1	1	1	1	0	1	0	1	0	0	0	96	1	0	0
49	1	0	0	0	0	0	0	1	0	0	0	1	0	0	0	0	0	0	6	0	1	2	1	0	0	1	0	0	0	0	0	12	0	1	1
60	1	0	0	0	0	0	0	1	1	0	0	1	0	0	0	0	1	0	0	0	0	1	1	1	0	1	1	1	0	0	0	20	1	1	0
58	1	0	1	0	0	0	0	1	1	1	0	0	0	0	0	1	0	0	1	0	0	2	1	0	0	0	0	0	0	0	0	15	0	1	0
86	1	0	0	0	0	0	0	1	0	0	0	0	0	0	0	0	0	0	2	0	0	2	1	0	0	1	0	0	0	0	0	25	0	0	1
43	0	1	0	0	0	0	0	1	1	1	0	0	0	0	0	1	0	1	6	1	0	1	1	1	0	0	0	0	0	0	0	4	0	1	1
29	0	1	0	0	0	0	0	1	1	0	1	0	0	0	0	0	0	0	4	0	1	3	1	1	0	1	0	0	0	0	0	14	0	1	1
39	0	0	0	0	0	0	0	1	0	0	0	0	0	0	0	0	0	1	2	1	0	1	1	1	0	0	1	1	0	0	0	10	0	1	0
89	0	0	0	0	0	0	0	0	0	0	0	0	0	0	0	1	0	1	6	0	1	3	1	1	0	1	0	0	0	0	0	20	1	1	1
79	0	0	0	0	0	0	0	1	1	1	0	1	0	0	0	0	0	0	4	0	0	3	1	0	0	0	0	1	0	0	0	22	1	1	1
42	1	0	0	0	0	0	1	1	0	1	0	0	0	0	0	0	0	0	4	0	0	1	1	1	0	0	0	1	0	0	0	21	0	1	1
66	0	0	1	0	0	0	1	1	1	0	0	0	0	0	0	0	0	1	2	0	1	2	1	1	0	0	0	0	0	0	0	30	0	0	1
79	0	0	0	1	0	0	0	1	1	0	0	1	0	0	0	0	0	0	4	1	0	1	1	1	1	0	1	1	0	0	0	7	0	1	0
43	1	1	0	0	0	0	0	0	1	0	0	1	0	0	0	1	0	0	3	0	0	2	1	0	1	0	0	1	0	0	0	19	0	1	0
79	1	0	0	0	0	1	0	1	0	0	0	0	0	0	0	1	0	0	1	0	0	2	1	0	0	0	0	0	0	0	0	30	1	1	0
85	1	1	1	1	0	0	0	1	1	1	0	0	0	0	0	0	0	0	4	1	0	1	1	1	0	0	0	1	0	0	0	13	0	1	0
89	1	0	0	1	0	0	0	1	1	1	1	0	0	0	0	0	0	0	1	1	1	1	1	1	0	0	0	1	1	0	0	14	0	1	0
44	0	0	0	0	0	0	0	1	0	0	0	0	0	0	0	1	0	0	6	0	0	2	1	0	0	0	0	0	0	0	0	50	0	0	1
81	0	1	0	0	0	0	0	1	0	0	1	0	0	0	1	0	1	0	2	1	1	2	1	1	0	0	0	0	0	0	0	54	0	0	0
52	0	0	0	0	0	0	0	1	0	0	0	0	0	0	0	0	0	1	6	0	0	3	1	0	0	0	0	1	0	0	0	20	0	1	1
39	1	0	0	0	0	0	1	1	1	0	0	1	0	0	0	0	0	0	1	1	0	1	1	1	0	0	0	1	0	0	0	69	0	0	1
84	1	0	0	0	0	0	1	1	0	0	0	0	0	0	0	0	0	1	3	1	0	1	1	1	0	0	0	1	0	0	0	20	0	1	0
46	1	0	0	0	0	0	0	0	0	0	1	0	0	0	0	0	0	0	2	0	0	2	1	0	0	0	0	0	0	0	0	10	0	0	1
52	1	0	0	0	0	0	0	0	0	0	0	0	0	0	0	1	0	1	6	0	1	1	1	1	0	0	0	0	0	0	0	15	0	1	1
62	0	1	0	0	0	0	0	0	1	1	0	0	0	0	0	1	0	0	1	0	1	2	1	0	0	0	0	0	0	0	0	80	1	0	1
22	1	0	0	0	0	0	0	1	0	0	0	0	0	0	0	0	0	0	0	0	0	1	1	1	0	0	0	1	0	0	0	4	0	1	0
59	1	0	1	0	0	0	0	1	1	1	0	1	0	0	0	0	0	0	4	0	1	1	1	1	0	0	1	1	0	0	0	51	0	0	0
46	1	0	0	0	0	0	0	0	0	0	0	0	0	0	0	0	0	1	2	1	0	1	1	1	0	0	0	0	0	0	0	14	0	1	0
84	0	1	0	0	0	0	1	1	1	0	0	1	0	0	0	0	0	0	6	1	0	1	1	1	0	0	0	1	0	0	0	40	0	0	0
55	0	0	0	0	0	0	0	1	0	0	0	0	0	0	0	0	0	1	6	1	1	2	1	1	0	0	0	1	0	0	0	45	0	0	1
77	0	0	0	0	0	0	0	1	0	0	0	1	0	0	1	0	1	0	2	1	1	1	1	1	1	0	0	0	0	0	0	2	0	1	0
55	0	1	0	0	0	0	0	0	0	0	0	0	0	0	0	0	0	1	2	0	0	2	1	1	0	0	0	0	0	0	0	15	0	1	1
74	0	0	0	0	0	0	0	1	0	0	0	0	0	0	0	0	0	0	0	0	0	1	1	1	0	0	0	1	0	0	0	73	1	0	1
32	1	0	0	0	0	0	0	0	0	0	0	0	0	0	0	1	0	0	1	1	0	2	1	1	0	0	0	0	0	0	0	37	0	0	1
71	0	1	0	1	0	0	0	1	0	0	0	1	0	0	0	0	0	0	4	1	1	2	1	1	0	0	0	1	0	0	0	17	0	1	1
82	0	1	0	0	0	0	0	0	0	0	0	0	0	0	0	1	0	0	4	0	0	2	1	0	0	0	0	1	0	0	0	19	0	1	0
34	0	0	0	0	0	1	0	0	0	0	0	0	0	0	0	0	0	0	0	0	0	2	0	1	0	0	0	0	0	0	0	4	0	1	1
61	1	1	0	0	0	0	0	1	0	0	0	1	0	0	0	0	0	0	2	0	0	1	1	1	0	0	0	1	0	0	0	32	1	0	0
86	1	0	0	0	0	0	0	1	0	0	0	0	1	0	0	0	0	0	3	1	0	2	1	0	0	0	0	1	0	0	0	51	0	0	0
33	0	0	0	0	0	0	0	1	1	0	0	0	0	0	0	0	0	1	2	0	0	1	1	1	0	0	0	1	1	0	0	46	0	0	0
49	0	0	0	0	0	0	0	1	1	0	1	0	0	0	0	0	0	1	2	0	0	1	1	1	0	0	0	1	0	0	0	9	0	1	0
31	0	0	0	0	0	0	0	1	1	0	1	0	0	0	0	1	1	1	2	0	0	1	1	1	0	0	0	1	1	0	0	11	0	1	1
38	1	0	0	0	0	0	0	1	0	0	0	0	0	1	1	0	0	0	0	1	0	1	1	1	0	0	0	1	0	0	0	30	0	0	1
45	1	0	0	0	0	0	1	1	1	0	1	0	0	0	0	0	0	0	0	1	0	1	1	1	1	0	0	1	0	0	0	62	1	0	0
95	1	0	0	0	0	0	1	1	1	0	0	0	0	0	0	0	0	0	0	0	0	1	1	1	0	0	1	1	0	0	0	31	0	1	1
54	1	0	0	0	0	0	0	0	0	0	0	0	0	0	0	1	0	0	6	0	1	2	1	1	0	0	0	0	0	0	0	45	0	0	1
85	1	0	0	0	0	0	0	0	0	0	0	0	0	0	0	1	0	0	6	0	0	2	1	0	0	0	0	0	0	0	0	14	0	1	1
75	0	0	0	0	0	0	0	1	0	0	1	0	0	0	0	0	0	0	0	1	0	1	1	1	1	0	0	1	0	0	0	5	0	1	0
58	1	0	1	0	0	0	0	0	0	0	0	1	0	0	0	1	0	0	2	1	1	1	1	1	1	0	1	1	0	0	0	96	0	1	0
90	0	1	1	0	0	0	0	1	0	0	0	1	0	0	0	0	0	0	3	0	0	1	1	1	0	0	0	1	0	0	0	3	0	1	0
85	1	0	1	0	0	0	0	1	1	0	0	1	1	0	0	0	1	0	7	1	1	1	1	1	1	0	0	0	0	0	0	2	0	1	0
68	0	0	0	0	0	0	1	1	0	1	0	0	0	0	0	0	1	0	3	0	0	1	1	1	0	0	0	1	0	0	0	32	0	0	0
82	1	0	0	0	0	0	0	0	0	0	0	1	0	0	0	0	0	0	1	0	0	2	1	0	0	0	0	0	0	0	0	40	1	0	0
80	0	0	1	0	0	1	1	1	1	0	1	1	0	0	0	0	0	0	5	0	0	1	1	1	0	1	0	1	0	0	0	67	0	0	0
66	1	0	1	0	0	0	0	1	0	0	0	0	0	0	0	1	0	0	1	1	0	2	1	0	0	0	0	0	0	0	0	9	0	1	1
33	0	1	0	0	0	0	0	1	0	0	0	0	0	0	0	1	0	0	2	0	0	1	1	1	0	0	0	0	0	0	0	23	0	1	1
44	0	0	0	0	0	0	0	0	0	0	0	0	0	0	0	1	0	0	6	0	1	2	1	1	0	0	0	0	0	0	0	6	0	1	1
62	0	0	0	0	0	0	0	0	0	0	0	0	0	0	0	1	0	1	6	0	0	2	1	0	0	0	0	0	0	0	0	15	0	0	1
38	1	0	0	0	0	1	0	0	0	1	0	0	0	0	0	0	0	0	4	0	0	1	1	1	0	1	0	0	0	0	0	29	0	0	1
70	1	1	0	0	0	0	0	0	0	0	0	0	0	0	0	1	0	0	1	0	0	2	1	1	1	0	0	0	0	0	0	14	0	1	1
43	0	0	0	0	0	0	0	0	0	0	0	0	0	0	0	1	0	1	6	0	0	2	1	0	0	0	0	0	0	0	0	172	0	0	0
57	1	0	0	0	0	0	0	0	0	0	0	0	0	0	0	1	0	0	6	1	1	2	1	0	0	0	0	0	0	0	0	61	0	0	1
75	0	1	0	0	0	0	0	1	0	0	1	1	0	0	0	1	0	0	4	0	0	1	1	1	1	1	1	1	0	0	0	10	0	1	0
90	0	0	0	0	0	1	0	1	0	0	0	0	0	0	0	1	0	0	1	1	1	2	1	0	0	0	0	0	0	0	0	123	0	0	0
79	0	0	1	1	0	0	0	1	0	0	1	1	0	0	0	0	0	0	3	0	0	1	1	1	0	0	0	1	0	0	0	32	0	0	1
72	0	0	0	0	0	0	1	1	0	0	1	0	0	0	0	0	0	1	5	1	0	1	1	1	0	1	0	1	0	0	0	25	0	1	0
77	1	0	1	0	0	0	0	1	0	0	0	1	0	0	0	0	0	1	8	0	0	1	1	1	0	1	0	0	0	0	0	74	1	0	1
56	1	1	0	0	0	0	0	1	1	1	0	0	0	0	0	1	0	1	2	0	0	2	1	0	0	0	0	0	0	0	0	27	0	1	1
70	1	0	0	0	0	0	0	1	0	0	0	0	0	0	0	1	0	0	3	1	0	2	1	0	0	0	0	0	0	0	0	31	0	0	1
25	0	0	0	0	0	0	0	1	1	0	1	0	0	0	0	0	1	0	3	0	0	1	1	1	0	1	0	1	1	0	0	5	0	1	0
58	0	1	0	0	0	0	1	1	1	1	1	0	0	0	0	0	0	1	5	0	0	1	1	1	0	1	1	1	0	0	0	21	0	0	1
73	1	1	0	0	0	0	0	1	1	1	0	1	0	0	0	1	0	0	1	1	0	2	1	0	0	0	0	0	0	0	0	39	0	1	0
25	1	0	0	0	0	0	1	1	1	1	1	1	0	0	0	0	0	0	4	0	1	1	1	1	0	1	0	1	0	0	0	62	1	0	0
86	1	0	0	0	0	1	0	0	1	0	0	0	0	0	0	1	0	0	3	0	0	2	1	0	0	0	0	0	0	0	0	80	0	0	1
72	1	1	0	1	0	0	0	0	1	0	0	1	0	0	0	0	0	0	6	0	0	1	1	1	1	0	1	1	1	0	0	4	0	1	0
26	1	1	0	0	0	0	0	0	0	0	0	0	0	0	0	1	0	0	1	0	0	2	1	0	1	0	0	0	0	0	0	9	0	1	1
68	1	1	0	0	0	0	0	1	1	0	0	0	0	0	0	0	0	0	3	0	0	1	1	1	0	1	0	0	0	0	0	29	0	0	1
50	1	0	0	0	0	0	0	0	0	1	0	0	0	0	0	1	0	0	5	0	0	2	1	0	1	1	0	1	0	0	0	27	0	1	1
71	0	0	1	0	0	0	1	0	1	0	1	0	0	0	0	0	0	1	5	1	0	1	1	1	0	1	0	1	0	0	0	76	1	0	1
87	1	0	1	0	0	1	0	1	0	0	0	0	0	0	0	0	0	0	6	0	0	1	1	1	1	1	0	1	0	0	0	6	0	1	1
86	1	1	0	1	0	0	0	0	0	0	0	0	0	0	0	0	0	0	3	0	0	1	1	1	0	1	0	1	0	0	0	15	0	1	0
36	0	0	0	0	0	0	0	1	1	0	0	0	0	0	0	1	0	0	1	0	1	1	1	1	0	0	0	1	1	0	0	4	0	1	1
66	0	0	0	0	0	0	0	0	0	0	1	0	0	0	0	1	0	0	0	1	1	2	0	0	0	0	0	0	0	0	0	65	0	0	1
82	1	0	0	0	0	0	0	1	0	0	1	1	1	0	0	1	0	1	8	0	0	2	1	0	0	0	0	0	0	0	0	10	0	1	1
54	1	0	0	0	0	0	0	0	0	0	0	0	0	0	0	0	0	1	6	0	1	2	1	0	0	0	0	0	0	0	0	42	1	1	1
79	0	1	0	0	0	0	0	1	1	0	0	1	0	0	0	1	0	0	2	0	0	2	1	1	0	0	0	0	0	0	0	15	0	1	1
63	1	0	0	0	0	1	0	1	1	1	0	1	0	0	0	0	0	0	3	0	0	1	1	1	0	1	0	0	1	0	0	16	1	1	1
50	1	0	0	0	0	0	0	1	0	0	0	0	0	0	1	0	0	0	0	0	0	2	1	1	0	1	0	0	0	0	0	22	0	1	1
68	1	0	0	0	0	0	1	1	0	1	0	1	0	0	0	0	0	0	6	0	0	1	1	1	0	1	0	1	0	0	0	14	0	1	1
66	0	1	0	0	0	0	0	0	0	0	0	1	0	0	0	1	0	0	5	0	0	2	1	0	0	0	0	0	0	0	0	60	0	0	1
49	1	0	0	0	0	0	0	0	0	0	1	1	0	0	0	1	0	1	8	0	0	2	1	0	0	0	0	0	0	0	0	28	0	0	1
65	1	0	0	0	0	0	1	1	0	1	0	0	0	0	0	1	0	0	3	0	0	3	1	0	0	0	0	0	0	0	0	16	0	1	1
65	1	0	0	0	0	0	0	0	0	0	0	0	0	0	0	1	0	0	6	0	0	2	1	0	0	0	0	0	0	0	0	70	1	0	1
53	1	0	0	0	0	0	0	0	0	0	0	1	0	0	0	1	0	0	7	0	0	3	1	1	1	0	0	0	0	0	0	6	0	1	1
91	0	1	0	0	0	1	1	1	0	0	0	0	1	0	0	0	0	0	2	0	0	1	1	1	0	1	0	1	0	0	0	5	0	1	0
62	0	0	0	0	0	0	1	1	0	0	0	0	0	0	0	0	0	1	2	0	1	1	1	1	0	0	0	1	0	0	0	8	0	1	0
53	0	0	0	0	0	0	1	0	0	0	0	0	0	0	0	0	0	0	2	0	1	1	1	1	0	0	0	1	0	0	0	18	0	0	0
57	1	0	0	0	0	0	0	1	0	0	0	1	0	0	0	0	0	1	3	1	1	1	1	1	0	0	0	0	0	0	0	69	1	0	1
62	0	1	0	0	0	0	0	1	1	0	0	1	0	0	0	0	0	0	4	1	1	2	1	0	0	0	0	0	0	0	0	4	0	1	1
50	1	0	0	0	0	0	0	1	0	0	0	0	0	0	0	0	0	0	2	1	1	3	1	0	0	0	0	1	0	0	0	55	1	1	1
99	1	0	1	0	0	1	0	1	0	0	0	0	0	0	0	0	0	0	3	0	0	1	1	1	1	0	0	1	0	0	0	32	0	0	0
60	0	0	0	0	0	0	0	1	0	0	0	0	0	0	0	1	0	1	2	0	1	2	1	1	0	0	0	0	0	0	0	33	0	0	1
40	1	0	0	0	0	0	0	1	0	0	1	0	0	0	0	1	0	1	6	0	0	2	1	0	0	0	0	0	0	0	0	10	0	1	1
19	1	0	0	0	0	0	0	1	0	0	0	0	0	0	0	0	1	1	2	0	0	1	1	1	0	0	0	1	0	0	0	27	0	1	0
81	0	0	1	0	0	1	0	0	1	0	1	1	0	0	0	0	0	0	5	1	0	2	1	0	0	0	0	0	0	0	0	37	1	1	0
88	0	0	1	0	0	0	0	1	0	0	0	0	1	0	0	0	0	0	2	1	0	2	1	0	0	0	0	0	0	0	0	45	1	1	1
68	1	0	0	0	0	0	0	1	1	0	0	1	1	0	0	0	0	1	8	1	0	1	1	1	0	0	1	1	0	0	0	21	0	0	1
28	1	0	0	0	0	0	0	1	0	0	0	1	0	0	0	0	0	1	3	1	0	1	1	1	0	0	0	0	0	0	0	128	0	0	0
31	1	0	0	0	0	0	0	1	1	1	0	0	0	0	0	1	0	0	0	0	0	1	1	1	0	0	0	0	0	0	0	10	0	1	0
72	0	0	0	0	0	0	1	1	0	0	0	1	0	0	0	0	0	0	1	0	0	1	1	1	0	0	0	1	0	0	0	90	0	0	1
65	1	0	0	1	0	0	0	0	0	0	0	0	0	0	0	1	1	0	1	1	0	1	1	1	1	0	0	0	0	0	0	3	0	1	0
74	1	0	0	1	0	0	0	0	0	0	0	0	0	0	0	1	0	0	1	1	1	1	1	1	1	0	0	0	0	0	0	4	0	1	0
64	1	0	0	0	0	0	1	1	1	0	1	1	0	0	0	0	0	0	1	0	0	1	1	1	1	0	0	0	0	0	0	4	0	1	1
50	0	0	0	0	0	0	0	1	1	0	0	0	0	0	0	0	0	0	2	0	1	1	1	1	0	0	1	1	0	0	0	30	0	0	0
49	0	0	0	0	0	0	0	1	1	1	0	0	0	0	0	0	0	1	6	1	0	1	1	1	0	0	0	1	1	0	0	8	0	1	0
35	1	0	0	0	0	0	0	1	0	0	1	0	0	0	0	1	1	0	6	0	0	2	1	0	0	0	0	0	0	0	0	22	0	0	1
32	1	0	0	0	0	0	0	1	0	0	0	0	0	0	0	0	0	1	2	0	0	1	1	1	0	0	0	1	0	0	0	49	1	0	0
79	1	0	0	0	0	0	0	1	1	0	0	1	0	0	0	0	0	0	2	0	1	2	1	0	0	0	0	0	0	0	0	14	1	1	1
25	1	0	0	0	0	0	0	1	0	0	0	0	0	0	0	1	1	1	2	0	1	2	1	0	0	0	0	0	0	0	0	80	1	1	1
57	1	0	0	0	0	0	0	1	1	0	0	0	0	0	0	0	0	0	2	1	0	2	0	0	0	0	0	0	0	0	0	8	0	1	1
81	1	0	0	0	0	1	1	1	0	0	0	1	1	0	0	1	0	0	2	0	1	2	1	1	0	0	0	0	0	0	0	20	0	1	1
53	0	0	0	0	0	0	0	1	1	1	0	0	0	0	0	0	0	0	0	0	1	1	1	1	1	0	0	1	0	0	0	23	0	0	1
32	1	0	0	0	0	0	0	1	1	0	0	0	0	0	0	1	0	1	2	1	0	2	1	1	1	0	0	0	0	0	0	60	0	0	1
28	1	0	0	0	0	0	0	1	0	0	0	0	0	0	0	0	0	0	0	1	1	1	1	1	0	0	0	1	0	0	0	30	0	0	1
82	0	0	1	0	0	0	1	1	1	0	0	0	0	0	0	0	0	0	1	1	0	2	1	1	0	0	0	1	0	0	0	115	1	0	1
39	0	1	0	0	0	0	0	1	0	0	0	0	0	0	0	1	0	1	1	0	0	1	1	1	0	0	0	1	0	0	0	38	0	0	0
79	1	0	0	0	0	0	0	1	0	0	0	1	0	0	0	0	0	1	1	1	0	1	1	1	0	0	1	1	0	0	0	23	1	0	0
69	1	0	0	0	0	0	0	0	0	0	0	0	0	0	0	1	0	1	6	1	0	2	0	0	0	0	0	0	0	0	0	50	0	0	0
71	1	0	0	0	0	0	0	1	0	0	0	1	0	0	0	0	0	0	3	0	0	2	1	0	0	0	0	0	0	0	0	21	0	1	0
29	0	1	0	0	0	0	0	1	1	1	0	0	0	0	0	0	0	0	2	1	0	3	1	1	0	0	0	0	0	0	0	54	1	1	1
83	1	1	0	0	0	0	1	1	0	0	1	0	0	0	0	0	0	0	1	0	0	1	1	1	0	0	0	0	0	0	0	38	0	0	0
90	1	0	1	0	0	0	0	1	0	0	0	0	0	0	1	1	0	0	2	1	0	2	0	0	0	0	0	0	0	0	0	57	0	0	0
102	0	0	0	0	0	0	0	1	0	0	0	0	1	0	0	0	0	0	1	0	0	1	1	1	0	0	0	1	0	0	0	31	0	0	0
47	1	0	0	0	0	0	0	1	0	0	0	1	0	0	0	0	0	0	3	0	1	2	1	0	0	0	0	0	0	0	0	55	0	0	1
73	1	0	0	0	0	0	0	0	0	0	0	0	0	0	0	1	0	0	2	0	1	1	1	1	0	0	1	0	0	0	0	7	0	1	0
78	1	1	0	0	0	1	0	1	1	1	0	0	0	0	0	1	0	0	5	0	0	1	1	1	0	0	0	0	0	0	0	50	1	1	0
81	0	0	0	0	0	1	1	1	0	0	0	0	0	0	1	0	0	0	1	0	0	1	1	1	0	0	1	1	0	0	0	10	0	1	0
89	1	0	0	1	0	0	0	1	0	0	0	0	0	0	0	0	0	0	1	0	0	1	0	1	0	0	0	0	0	0	0	30	0	0	0
82	1	0	1	0	0	0	0	0	1	0	0	0	1	0	0	1	0	0	2	0	0	1	1	1	0	0	0	1	1	0	0	13	0	1	0
83	1	0	0	0	0	0	0	1	0	0	0	0	0	0	0	0	0	0	1	1	0	2	1	1	0	0	0	1	0	0	0	15	0	0	0
65	1	0	0	0	0	0	0	1	0	0	0	1	0	0	0	1	0	1	3	0	0	2	1	0	0	0	0	0	0	0	0	63	0	0	1
82	0	0	0	0	0	1	0	1	0	0	0	0	0	0	1	0	0	0	1	0	0	2	1	1	0	0	0	0	0	0	0	71	0	0	1
47	0	1	0	0	0	0	0	1	0	0	0	0	0	0	1	1	0	0	2	0	1	2	1	1	0	0	0	0	0	0	0	138	0	0	0
79	1	0	0	0	0	0	0	1	0	1	0	0	0	0	1	0	0	0	4	0	0	2	0	1	1	0	0	0	0	0	0	12	0	1	1
84	1	0	0	1	0	0	0	1	0	0	0	1	0	0	0	1	0	0	3	0	0	3	1	1	0	0	0	1	0	0	0	20	0	1	1
82	1	1	0	0	0	1	0	1	1	1	0	0	0	0	0	0	0	0	0	0	0	1	1	1	0	0	0	1	0	0	0	3	0	1	0
80	1	0	0	1	0	0	0	1	1	0	0	0	0	0	0	0	1	0	1	1	0	1	1	1	1	0	1	0	0	0	0	12	1	1	0
89	1	0	0	1	0	0	0	1	0	0	1	0	0	0	0	0	0	0	1	0	1	1	1	1	1	0	0	1	1	0	0	102	1	0	0
21	1	0	0	0	0	0	0	1	1	1	1	0	0	0	0	0	0	1	0	0	1	1	1	1	0	0	0	1	1	0	0	16	0	0	0
40	1	0	0	0	0	0	0	1	0	1	0	1	0	0	0	0	0	0	0	0	1	1	1	1	0	0	0	0	0	0	0	6	0	1	0
63	0	0	0	0	0	0	0	1	0	0	0	1	0	0	0	0	0	0	0	0	0	1	1	1	0	0	0	0	0	0	0	30	0	0	0
77	1	0	0	0	0	0	0	0	0	0	0	0	0	0	0	0	0	1	6	1	0	2	1	0	0	0	0	1	0	0	0	33	0	1	0
58	0	0	0	0	0	0	0	0	0	0	0	0	0	0	0	0	1	0	2	0	0	2	1	0	0	0	0	0	0	0	0	10	0	1	1
28	1	0	0	0	0	0	0	1	0	0	1	0	0	0	0	0	0	1	6	0	0	2	0	0	0	0	0	1	0	0	0	18	0	1	0
87	1	0	0	0	0	1	0	1	0	0	0	0	0	0	0	1	0	0	2	0	1	2	0	0	0	0	0	0	0	0	0	29	1	1	1
89	1	0	0	0	0	0	0	1	0	0	0	0	1	0	0	1	0	0	4	0	0	2	1	0	0	0	0	0	0	0	0	125	1	0	1
87	1	0	0	1	0	0	0	0	1	0	0	0	1	0	0	0	0	0	4	0	1	1	1	1	0	0	0	1	1	0	0	35	1	0	0
40	1	0	0	0	0	0	0	0	0	1	0	0	0	0	0	1	0	0	6	1	0	2	0	0	0	0	0	0	0	0	0	10	0	1	1
73	1	0	0	0	0	0	0	1	0	0	0	1	0	0	0	1	0	0	1	0	1	1	1	1	0	0	0	0	0	0	0	20	0	1	1
73	1	1	0	0	0	1	0	0	0	1	0	0	0	0	0	1	0	0	0	1	0	2	0	0	1	0	0	0	0	0	0	25	1	1	1
56	1	0	0	0	0	0	1	1	1	0	0	0	0	0	0	0	0	1	2	0	0	1	1	1	0	0	0	1	0	0	0	44	0	0	0
67	0	0	0	0	0	0	0	0	0	0	0	0	0	0	0	0	0	0	2	0	0	1	1	1	0	0	0	1	0	0	0	3	0	1	1
78	0	0	0	0	0	0	0	1	1	0	1	1	0	1	0	0	0	0	3	0	0	2	1	1	0	0	0	0	0	0	0	15	0	1	1
63	1	0	1	0	0	0	0	1	0	0	0	0	0	0	0	0	0	0	1	0	1	1	1	1	0	0	0	0	0	0	0	53	1	0	0
59	1	0	0	0	0	0	0	1	0	0	0	0	0	0	0	1	0	1	6	0	1	2	1	0	0	0	0	0	0	0	0	16	0	0	1
89	1	0	1	0	0	1	1	1	0	0	1	0	1	0	0	1	0	0	2	0	1	2	1	0	1	0	0	0	0	0	0	48	0	1	0
51	1	0	0	1	0	1	0	1	1	0	0	1	0	0	0	0	0	0	2	1	1	1	1	1	0	0	0	1	0	0	0	31	0	0	0
74	1	0	1	0	0	1	0	1	0	0	0	1	0	1	0	0	0	0	5	0	0	2	1	1	0	0	0	0	0	0	0	70	0	0	1
92	1	0	0	0	0	1	0	1	1	0	0	0	1	0	0	0	0	0	3	0	0	2	0	0	0	0	0	0	0	0	0	12	0	1	0
86	0	0	1	0	0	0	0	0	0	0	0	1	0	1	0	0	0	1	9	1	0	2	0	0	0	0	0	0	0	0	0	78	1	0	0
69	1	0	0	0	0	1	0	1	0	0	0	1	0	0	0	0	0	1	8	0	1	1	1	1	0	0	0	0	0	0	0	66	1	0	0
73	1	0	0	0	0	1	0	0	1	0	0	0	0	0	0	0	0	0	2	1	0	1	1	1	0	0	0	0	0	0	0	13	0	1	1
48	1	0	0	0	0	0	1	1	0	1	0	0	0	0	0	0	0	0	3	0	0	1	1	1	1	0	0	0	0	0	0	3	0	1	0
59	1	0	0	0	0	0	0	1	0	0	0	0	0	0	0	0	0	0	2	0	1	2	1	0	0	0	0	0	0	0	0	11	0	1	1
74	1	0	0	0	0	0	0	1	0	0	0	0	0	0	0	1	0	0	1	0	0	2	1	1	0	0	0	0	0	0	0	30	0	0	0
87	1	1	0	1	0	0	0	1	1	0	0	0	0	0	0	1	0	0	2	1	0	2	0	0	0	0	0	0	0	0	0	27	0	1	1
73	0	0	0	0	0	0	0	1	0	0	1	0	0	0	0	1	0	1	6	1	0	2	1	1	0	0	0	0	0	0	0	38	0	0	1
63	0	1	0	0	0	0	0	1	0	0	0	0	0	0	0	0	0	1	7	0	1	1	1	1	0	0	0	0	0	0	0	33	0	0	1
57	1	0	0	0	0	0	0	1	0	0	0	0	0	0	0	0	0	1	6	0	1	1	1	1	1	0	0	1	0	0	0	2	1	1	1
80	1	1	0	0	0	1	0	1	1	0	0	1	0	0	0	1	0	0	5	0	0	3	1	0	0	0	0	0	0	0	0	7	0	1	0
31	1	0	1	0	0	0	0	0	0	0	0	0	0	0	0	1	0	0	0	0	0	3	0	1	1	0	0	0	0	0	0	2	0	1	1
63	0	0	0	0	0	1	0	1	0	1	1	1	0	0	0	0	0	0	2	0	0	1	1	1	1	0	0	0	0	0	0	3	0	1	0
64	1	0	1	0	0	0	0	0	1	0	0	0	0	0	0	1	0	0	3	0	0	2	0	0	0	0	0	0	0	0	0	14	0	1	1
79	0	0	0	0	0	0	0	1	0	0	0	1	0	0	0	0	0	0	2	0	0	2	0	0	0	0	0	0	0	0	0	9	0	1	1
67	1	0	0	0	0	0	0	1	0	0	0	0	0	0	0	1	0	1	6	0	0	2	0	0	0	0	0	0	0	0	0	27	1	0	1
64	1	0	0	0	0	1	0	1	1	1	0	0	0	0	0	1	0	0	3	0	0	2	0	0	0	0	0	0	0	0	0	29	1	1	1
73	1	0	0	0	0	0	0	0	0	0	0	0	0	0	0	1	0	0	2	0	0	2	0	0	1	0	0	0	0	0	0	5	0	1	1
59	1	0	0	1	0	0	0	0	1	0	0	1	0	0	0	1	0	0	6	1	0	2	0	0	0	0	0	0	0	0	0	115	0	0	1
59	1	0	0	0	0	1	0	0	0	0	0	0	0	0	0	1	0	0	2	0	0	3	1	1	0	0	0	0	0	0	0	14	0	1	0
60	1	0	0	1	0	1	0	1	0	0	1	0	0	0	0	0	0	0	1	1	1	1	1	1	1	0	0	0	0	0	0	2	0	1	0
55	1	0	0	1	0	0	0	1	0	0	0	1	0	0	0	0	0	0	2	1	0	1	1	1	0	0	0	1	0	0	0	2	0	1	0
40	1	0	0	0	0	0	0	1	0	0	1	0	0	0	0	1	0	1	6	0	0	1	1	1	0	0	0	1	0	0	0	16	1	0	0
45	1	0	0	0	0	0	0	1	0	0	0	1	0	1	0	0	0	0	0	0	1	2	1	0	0	0	0	0	0	0	0	9	0	1	1
63	1	0	0	0	0	0	0	0	0	0	0	0	0	0	0	1	0	0	2	1	1	2	0	0	0	0	0	0	0	0	0	47	0	0	1
80	0	0	0	0	0	0	0	1	1	0	0	0	0	0	0	0	0	0	0	0	0	1	1	1	0	0	0	1	0	0	0	13	0	1	1
48	1	0	0	1	0	0	0	1	1	0	0	1	0	0	0	1	0	0	5	1	0	2	1	1	1	0	0	0	0	0	0	34	0	0	1
57	0	0	0	0	0	0	0	1	0	0	1	0	0	0	0	0	0	1	6	0	0	2	0	0	0	0	0	1	0	0	0	40	1	1	0
77	0	1	0	0	0	1	0	1	0	0	0	0	0	0	0	1	0	0	1	0	0	1	1	1	1	0	0	0	0	0	0	5	0	1	0
56	1	0	0	0	0	0	0	0	0	1	0	0	0	0	0	1	0	0	2	1	0	2	0	0	0	0	0	0	0	0	0	38	0	1	1
68	1	0	0	0	0	0	0	1	1	1	1	0	0	0	0	0	0	1	7	0	1	2	0	0	0	0	0	0	0	0	0	11	0	1	1
53	1	0	0	0	0	0	0	1	0	0	0	0	0	0	0	1	0	1	6	0	1	2	0	0	0	0	0	0	0	0	0	57	0	1	1
68	0	0	0	0	0	0	0	1	0	0	0	0	0	1	0	0	0	1	6	1	0	2	0	0	0	0	0	0	0	0	0	54	0	0	0
64	0	0	0	0	0	0	0	0	1	1	0	0	0	0	0	1	0	0	0	0	0	2	0	0	0	0	0	1	0	0	0	8	0	1	1
77	1	1	1	0	0	0	0	1	1	0	1	0	0	0	0	0	1	0	3	0	0	3	1	1	1	0	0	0	1	0	0	6	0	1	1
88	1	0	0	0	0	0	0	1	1	0	0	0	1	0	0	0	0	0	1	0	1	1	1	1	0	0	0	1	0	0	0	33	0	0	0
38	1	1	0	0	0	0	0	1	1	1	0	0	0	0	0	0	0	0	0	0	0	2	0	0	0	0	0	0	0	0	0	9	0	1	1
79	0	0	0	0	0	0	0	1	1	1	0	0	0	0	0	1	0	0	2	0	0	2	0	0	0	0	0	0	0	0	0	18	1	1	0
90	1	0	0	0	0	0	0	1	0	0	0	0	0	0	0	1	0	0	1	0	0	2	0	0	0	0	0	1	0	0	0	10	0	0	0
76	1	0	0	0	0	0	0	1	0	0	0	1	0	0	0	0	0	0	1	0	0	1	1	1	0	0	0	0	0	0	0	45	0	0	0
85	1	0	0	0	0	0	0	1	0	0	0	0	0	0	0	0	0	0	4	0	1	1	1	1	0	0	0	0	0	0	0	5	0	1	0
61	0	0	0	0	0	0	0	1	0	0	0	0	0	0	0	1	1	0	6	1	1	2	0	0	0	0	0	0	0	0	0	34	0	0	1
72	0	0	0	0	0	0	0	1	0	0	1	1	0	1	0	0	0	1	3	1	1	2	0	1	0	0	0	0	0	0	0	100	0	0	0
61	0	1	0	1	0	1	0	1	1	0	0	0	0	0	0	0	0	0	3	1	0	1	1	1	1	0	0	1	1	0	0	20	0	1	0
85	1	0	0	1	0	0	0	0	0	0	0	1	0	0	0	1	0	0	3	0	0	3	1	0	1	0	0	1	0	0	1	33	0	1	0
81	1	1	0	0	0	0	1	1	1	0	0	0	1	0	0	1	0	0	4	1	0	2	0	0	0	0	0	0	0	0	0	47	1	1	1
59	1	0	0	0	0	0	0	1	0	1	0	0	0	0	0	0	0	0	2	1	0	1	1	1	0	0	0	1	0	0	0	30	0	0	0
57	0	0	0	0	0	0	0	1	0	0	0	0	0	0	0	1	0	1	2	0	0	2	1	1	0	0	0	1	0	0	0	32	0	0	0
52	1	1	1	0	0	0	0	1	0	0	0	0	0	0	0	0	0	0	1	1	1	1	1	1	1	0	0	0	0	0	0	2	0	1	0
72	0	0	0	0	0	0	1	1	1	0	0	0	0	1	0	0	0	0	5	1	0	1	1	1	0	0	0	1	0	0	0	4	0	1	0
41	1	0	0	0	0	1	0	0	0	0	0	1	0	1	0	0	0	0	6	0	1	3	1	1	0	0	0	1	0	0	0	7	0	1	1
34	0	1	0	0	0	0	0	1	1	1	0	0	0	0	0	0	0	1	1	0	0	1	1	1	0	0	0	1	0	0	0	4	0	1	1
85	1	0	0	0	0	1	0	1	0	0	0	1	0	1	0	0	0	0	1	1	0	2	1	1	0	0	0	0	0	0	0	36	0	0	1
70	1	0	0	1	0	0	1	1	1	1	0	0	0	0	0	0	1	0	3	0	0	1	1	1	1	0	0	1	0	0	0	6	0	1	0
61	1	0	0	0	0	0	0	1	1	1	0	0	0	0	0	0	0	0	3	0	0	1	1	1	0	0	0	1	0	0	0	32	0	0	0
66	0	1	0	1	0	0	0	1	0	0	0	1	0	0	0	0	0	0	2	0	0	1	1	1	1	0	0	1	0	0	0	31	0	1	0
43	1	0	0	0	0	0	0	1	1	0	0	0	0	0	0	0	1	1	0	0	0	1	1	1	0	0	0	1	1	0	0	60	0	0	1
81	0	1	1	0	0	1	0	1	1	1	0	0	0	0	0	0	0	0	7	0	0	1	1	1	0	0	0	0	0	0	0	59	1	1	1
80	1	0	1	0	0	0	0	1	1	0	0	0	0	1	0	0	0	0	3	0	1	1	1	1	0	0	0	1	1	0	0	29	1	0	1
60	0	0	0	0	0	0	0	1	1	0	0	1	0	0	0	0	0	0	5	0	0	2	1	1	0	0	0	0	0	0	0	24	0	1	1
70	1	0	0	0	0	0	0	1	0	0	0	0	1	0	0	0	0	0	1	1	0	2	0	1	0	0	0	0	0	0	0	133	0	0	0
65	1	0	0	0	0	0	0	1	0	0	0	0	1	0	0	1	0	0	3	1	0	2	0	0	0	0	0	1	0	0	0	41	0	0	1
37	1	1	0	1	0	0	0	1	0	0	0	0	0	0	0	0	0	0	1	0	0	1	1	1	1	0	0	1	0	0	0	3	0	0	1
93	0	1	0	0	0	0	0	1	1	0	0	0	0	0	0	1	0	0	1	1	0	2	0	0	1	0	0	0	0	0	0	18	0	1	1
55	0	0	0	0	0	0	1	0	0	0	0	0	0	0	0	1	0	1	6	1	0	2	0	0	0	0	0	1	0	0	0	4	0	1	1
60	1	0	0	1	0	0	0	0	0	0	0	0	0	0	0	1	0	0	1	0	0	3	1	1	0	0	0	0	0	0	0	2	0	1	1
71	1	0	0	1	0	0	0	0	0	0	0	1	0	0	0	1	0	0	1	1	1	1	1	1	1	0	0	0	0	0	0	4	0	1	0
84	0	1	0	0	0	1	0	0	0	0	0	1	0	0	0	1	0	0	4	0	0	1	1	1	1	0	0	1	0	0	0	23	1	1	0
48	1	0	0	0	0	0	0	1	1	0	0	0	0	0	0	1	0	0	2	0	0	2	0	0	0	0	0	0	0	0	0	40	0	1	0
79	1	0	0	0	0	0	0	1	0	0	1	0	0	0	0	0	0	1	2	0	0	1	1	1	0	0	0	0	0	0	0	42	0	0	0
85	0	0	0	0	0	0	0	1	0	0	0	0	0	0	0	0	0	0	0	0	1	2	0	0	0	0	0	0	0	0	0	86	1	1	1
56	0	1	1	0	0	1	0	1	1	0	0	0	0	0	0	1	0	0	3	0	0	2	0	1	1	0	0	0	0	0	0	16	1	1	0
75	1	0	0	0	0	0	0	1	0	0	0	1	1	0	0	0	0	0	8	0	0	1	1	1	0	0	0	1	0	0	0	5	0	1	1
77	0	0	1	0	0	0	0	1	1	0	0	1	0	0	0	0	0	0	5	0	0	1	1	1	0	0	0	1	1	0	0	24	0	0	1
74	1	1	0	0	0	0	1	1	0	1	0	0	0	0	0	0	0	1	7	0	0	1	1	1	1	0	0	1	0	0	0	34	0	0	1
51	1	0	0	0	0	0	1	1	1	1	0	0	0	0	0	0	0	0	0	0	0	1	1	1	0	0	0	0	0	0	0	47	1	1	1
47	1	0	0	1	0	0	0	1	0	0	0	0	0	0	0	1	0	0	1	1	0	1	1	1	1	0	0	0	0	0	0	8	0	1	0
59	1	0	0	0	0	0	0	1	1	0	0	0	0	0	0	0	0	0	0	1	1	1	1	1	0	0	0	1	0	0	0	70	1	0	0
94	0	0	1	0	0	0	0	1	0	0	0	1	0	1	0	0	0	0	6	1	0	2	1	0	0	0	0	0	0	0	0	64	0	0	0
83	0	0	0	0	0	0	0	1	0	0	1	1	0	1	0	0	0	0	4	1	1	2	0	0	0	0	0	0	0	0	0	41	0	0	1
86	1	0	0	0	0	0	0	1	0	0	0	0	1	1	0	0	0	0	3	0	0	1	1	1	0	0	0	0	0	0	0	43	0	0	0
60	1	0	0	0	0	0	1	1	0	0	0	1	0	0	0	0	0	0	3	1	0	1	1	1	0	0	0	1	0	0	0	2	0	1	0
74	1	0	0	0	0	0	0	0	1	0	0	1	0	0	0	0	0	0	3	0	1	2	0	0	1	0	0	0	0	0	0	40	1	0	1
70	0	0	0	0	0	0	0	0	0	0	1	1	0	0	0	0	0	0	1	1	0	2	0	0	0	0	0	0	0	0	0	25	0	1	0
49	1	0	0	0	0	0	0	0	0	0	1	0	0	0	0	0	1	0	2	1	0	2	0	0	0	0	0	1	0	0	0	19	0	1	0
30	1	0	0	0	0	0	0	0	0	0	0	0	0	0	0	1	0	0	2	1	1	2	1	0	0	0	0	0	0	0	0	8	0	1	1
54	0	0	0	0	0	0	0	1	0	0	0	0	0	0	0	1	0	0	6	0	0	1	1	1	0	0	0	0	0	0	0	12	0	0	1
36	0	0	0	0	0	0	1	1	0	0	1	0	0	0	0	1	0	0	3	1	1	1	1	1	1	0	0	1	0	0	0	37	1	0	0
74	0	0	0	0	0	1	0	1	0	0	1	0	0	0	0	0	0	0	2	1	0	1	1	1	0	0	0	1	0	0	0	3	0	1	1
91	1	0	1	1	0	1	0	1	1	0	0	0	0	0	0	0	0	0	2	0	1	1	1	1	1	0	0	0	0	0	0	37	0	0	0
86	0	0	0	0	0	0	0	1	0	0	0	0	0	0	0	0	0	0	4	0	0	1	1	1	0	0	0	1	0	0	0	29	0	0	1
33	1	0	0	0	0	0	0	1	0	0	0	0	0	0	0	1	0	1	6	1	0	2	0	1	0	0	0	0	0	0	0	30	0	0	1
59	0	0	1	0	0	1	0	0	0	0	0	1	0	0	0	1	0	0	3	0	1	2	0	0	1	0	1	0	0	0	0	25	1	1	1
62	1	1	1	0	1	0	1	0	0	0	0	1	1	0	0	0	0	0	4	1	0	1	1	1	0	0	0	1	0	0	0	13	0	1	0
62	0	0	0	0	0	0	0	0	1	0	0	0	0	0	0	1	0	0	3	0	0	2	1	1	0	0	0	0	0	0	0	36	0	0	1
71	0	0	1	1	0	0	0	1	1	0	1	1	0	1	0	0	0	0	6	1	0	2	1	1	0	0	0	0	0	0	0	32	0	1	0
44	0	0	0	0	0	0	0	1	0	1	0	0	0	0	0	1	0	1	6	1	0	1	1	1	0	0	0	1	0	0	0	5	0	1	0
69	1	0	0	0	0	0	0	0	1	1	0	0	0	0	0	0	0	0	4	0	0	1	1	1	0	0	0	0	0	0	0	69	0	0	0
79	1	0	0	0	0	0	0	1	0	0	0	0	0	0	0	1	0	0	2	0	0	2	0	0	0	0	0	0	0	0	0	20	0	1	0
71	1	0	1	0	0	1	0	0	1	1	0	1	0	0	0	1	0	0	5	0	1	1	1	1	0	0	0	1	1	0	0	14	0	1	0
65	1	0	0	0	0	0	0	1	0	0	0	0	1	0	0	1	0	0	7	1	1	2	0	0	0	0	0	0	0	0	0	16	0	1	1
24	1	0	0	0	0	0	0	1	0	0	1	0	0	0	0	1	0	0	0	1	1	1	1	1	1	0	0	0	0	0	0	10	0	1	1
73	1	0	0	0	0	0	0	0	0	0	0	0	0	0	0	1	0	1	6	0	0	2	1	0	0	0	0	1	0	0	0	54	1	0	1
27	1	0	0	0	0	0	0	1	0	0	0	0	0	0	0	0	0	0	6	1	0	1	1	1	0	0	0	0	0	0	0	3	0	1	0
86	1	0	0	0	0	0	0	1	1	0	0	1	0	0	0	0	0	0	4	1	0	1	1	1	0	0	0	1	0	0	0	4	0	1	0
84	1	0	0	0	0	1	0	1	1	0	0	1	0	0	0	0	1	0	6	0	0	1	1	1	1	0	0	1	0	0	0	34	0	0	0
42	0	0	0	0	0	0	0	0	0	0	0	0	0	0	0	1	0	0	6	0	1	2	0	0	0	0	0	0	0	0	0	20	0	1	1
61	1	0	0	1	0	1	0	1	0	0	1	0	0	0	0	1	0	0	2	0	0	2	1	1	1	0	0	0	0	0	0	11	0	1	0
65	1	0	0	0	0	0	0	0	0	0	0	1	0	0	0	1	0	1	3	1	0	2	0	0	0	0	0	0	0	0	0	43	1	0	1
70	1	1	0	0	0	0	0	1	1	1	0	0	0	0	0	0	0	0	2	0	0	1	1	1	0	0	0	1	0	0	0	20	1	1	0
76	0	0	0	0	0	1	0	1	0	0	0	0	0	0	1	1	0	0	1	0	0	2	0	0	1	0	0	0	0	0	0	41	0	1	1
59	0	0	1	0	1	0	0	1	1	0	0	1	0	0	0	1	0	0	6	1	0	2	0	0	0	0	0	0	0	0	0	41	0	1	0
61	0	0	0	0	0	0	0	1	0	0	0	0	0	0	0	0	0	1	6	0	0	1	1	1	0	0	0	1	0	0	0	34	0	0	1
77	1	1	0	0	0	0	0	1	1	0	0	0	0	0	0	0	0	0	1	1	0	2	1	0	0	0	0	0	0	0	0	18	0	0	1
61	1	0	1	0	0	1	0	1	0	1	0	1	0	0	0	1	0	0	2	0	0	2	0	1	0	0	0	0	0	0	0	55	0	0	1
74	1	0	0	0	0	1	0	1	0	1	1	0	0	0	0	0	0	0	0	0	0	2	0	0	0	0	0	0	0	0	0	57	0	0	0
63	1	0	0	1	0	0	0	1	1	1	0	0	0	0	1	0	0	1	7	1	1	2	0	0	0	0	0	0	0	0	0	63	0	1	0
74	1	0	0	0	0	1	0	1	1	1	0	0	0	0	0	0	0	0	0	1	1	1	1	1	0	0	1	1	0	0	0	40	1	0	1
61	1	0	0	0	0	0	0	1	0	1	0	0	0	0	0	0	1	1	6	0	0	2	0	0	0	0	0	0	0	0	0	12	0	1	1
71	1	1	0	1	0	0	0	0	0	0	0	1	0	0	0	0	0	0	6	1	0	2	0	0	0	0	0	1	0	0	0	15	0	1	1
75	0	0	0	0	0	1	0	0	0	0	0	0	0	0	1	1	0	0	2	0	0	2	0	0	0	0	0	0	0	0	0	65	1	1	1
84	1	0	1	0	0	0	0	1	0	0	0	0	1	0	0	0	0	0	3	0	0	2	0	0	0	0	0	0	0	0	0	45	1	0	0
87	0	0	1	0	0	0	0	1	0	0	0	1	1	0	0	0	0	0	4	1	0	2	0	0	0	0	0	0	0	0	0	17	0	0	0
60	1	0	1	0	0	0	0	0	1	1	0	1	0	0	0	1	0	0	3	1	1	2	1	1	1	0	0	0	0	0	0	26	1	1	0
48	0	0	0	0	0	0	0	0	0	0	0	0	0	0	0	0	0	1	6	0	0	3	0	0	0	0	0	0	0	0	0	45	0	0	1
56	1	0	0	0	0	0	0	1	1	0	1	1	0	0	0	0	0	1	7	0	1	1	1	1	0	0	0	1	0	0	0	56	0	0	1
64	0	0	0	0	0	0	0	1	1	0	0	0	0	0	0	0	0	1	6	0	1	1	1	1	0	0	0	0	0	0	0	25	0	1	0
64	1	0	0	0	0	0	0	0	1	0	0	0	0	0	0	1	1	1	2	1	1	2	0	0	0	0	0	0	0	0	0	20	0	1	1
83	0	0	1	0	0	1	0	1	0	0	0	0	0	1	0	1	0	0	2	0	1	2	0	0	0	0	0	0	0	0	0	105	0	0	0
79	0	0	0	0	0	0	0	1	0	1	0	0	0	0	0	0	0	0	3	0	0	2	0	0	0	0	0	0	0	0	0	25	0	0	1
73	1	0	0	0	0	1	0	0	0	0	0	1	0	0	0	1	0	0	1	0	0	2	0	0	0	0	0	0	0	0	0	8	0	1	1
66	0	0	0	1	0	0	0	0	0	0	0	0	0	0	0	0	0	0	1	0	0	3	1	1	0	0	0	0	0	0	0	4	0	1	0
77	1	0	0	0	0	1	0	1	0	0	0	0	0	0	0	1	0	0	0	0	1	2	0	0	0	0	0	0	0	0	0	11	0	1	1
68	0	0	1	0	0	1	0	1	0	0	0	0	0	0	0	1	0	0	1	0	0	2	0	0	0	0	0	0	0	0	0	12	0	1	0
94	0	0	1	0	0	1	0	1	1	1	0	0	0	1	0	0	0	0	2	0	1	1	1	1	0	0	0	0	0	0	0	17	1	0	1
51	1	0	0	0	1	0	0	1	1	0	0	1	0	0	0	0	0	0	6	1	0	1	1	1	0	0	0	1	0	0	0	2	0	1	0
42	0	0	0	1	0	1	0	1	1	1	0	0	0	0	0	0	0	0	0	0	1	1	1	1	1	0	0	0	0	0	0	6	0	1	1
71	0	0	0	0	0	0	0	0	0	0	0	0	0	0	0	1	0	0	0	0	1	2	1	0	0	0	0	0	0	0	0	3	0	1	0
83	1	0	0	0	1	1	0	1	0	0	1	0	1	0	0	0	0	0	5	0	1	1	1	1	0	0	0	0	0	0	0	3	0	1	0
63	1	1	1	0	0	0	0	1	1	0	0	1	0	1	0	0	0	0	4	1	0	1	1	1	0	0	0	1	0	0	0	30	0	1	1
66	1	1	1	0	0	1	0	0	0	0	0	1	0	0	0	1	0	0	2	0	0	2	0	0	0	0	0	0	0	0	0	74	1	0	0
61	1	0	0	0	0	0	0	1	0	0	0	0	0	0	0	1	0	1	6	1	0	2	0	0	0	0	0	0	0	0	0	65	0	0	0
43	1	0	0	0	0	0	0	1	0	0	0	0	0	0	0	1	0	1	6	0	0	1	1	1	0	0	0	1	0	0	0	25	0	1	0
44	1	0	0	0	0	0	0	0	0	0	0	0	0	0	0	1	0	0	6	0	0	2	0	0	0	0	0	0	0	0	0	31	0	0	0
58	1	1	0	0	0	0	0	1	1	1	0	0	0	0	0	1	0	0	1	1	1	1	1	1	1	0	1	1	0	0	0	3	0	1	0
76	1	0	1	0	0	0	0	1	0	0	0	1	1	0	0	0	0	0	3	0	1	1	1	1	1	0	0	0	1	0	0	7	0	1	1
82	1	0	0	0	0	1	0	0	0	0	0	0	0	1	1	0	0	0	1	1	0	2	0	0	0	0	0	1	0	0	0	26	0	1	1
69	0	0	0	0	0	1	0	0	1	0	0	0	0	0	0	1	1	0	2	0	1	2	1	1	0	0	0	0	0	0	0	197	0	0	1
73	1	0	0	0	0	0	0	1	0	1	0	0	0	0	0	1	0	1	7	0	0	2	0	0	0	0	0	0	0	0	0	44	0	0	1
69	1	0	0	0	0	0	0	1	0	0	0	1	0	0	0	0	0	0	2	0	0	2	0	0	0	0	0	0	0	0	0	42	0	0	1
80	1	0	1	0	0	1	0	1	1	0	0	1	0	1	0	0	0	0	5	0	1	1	1	1	0	0	0	1	0	0	0	43	1	0	1
82	1	0	1	0	0	0	0	1	0	0	0	0	0	0	0	0	0	0	1	1	0	2	1	1	0	0	0	0	0	0	0	31	0	0	1
94	0	0	0	1	0	1	0	1	0	0	0	1	0	0	0	0	0	0	3	0	1	1	1	1	0	0	0	0	0	0	0	41	0	1	1
60	1	0	0	0	0	0	0	1	1	1	0	0	0	0	0	0	0	1	2	1	0	1	1	1	0	0	0	1	0	0	0	27	0	0	0
64	1	0	0	0	0	0	0	1	0	0	0	0	0	0	0	1	0	0	1	0	0	1	1	1	0	0	0	1	0	0	0	7	0	1	0
78	0	0	0	0	0	0	0	1	0	0	1	1	0	1	0	0	1	1	7	0	1	1	1	1	0	0	0	1	0	0	0	2	0	1	0
66	0	1	0	0	0	0	0	0	0	0	0	1	0	0	0	1	0	0	2	0	0	3	0	1	0	0	0	0	0	0	0	16	0	1	0
81	1	0	0	1	0	0	0	0	0	0	0	1	0	0	0	1	0	0	1	0	0	1	1	1	1	0	0	0	0	0	0	2	0	1	0
73	1	0	0	1	0	0	0	1	0	0	0	0	0	0	0	0	0	0	1	0	1	3	1	1	0	0	0	0	0	0	0	17	0	1	0
79	1	0	1	0	0	1	0	1	1	0	1	0	0	0	0	1	0	0	2	0	0	2	0	0	0	0	0	0	0	0	0	21	0	1	0
87	0	0	0	0	0	0	0	1	0	0	0	0	0	0	0	0	0	0	0	1	0	1	1	1	0	0	0	0	0	0	0	45	0	0	0
37	0	0	0	0	0	0	0	1	0	0	0	0	0	0	0	0	0	1	6	1	0	2	0	0	0	0	0	0	0	0	0	60	0	0	1
56	0	0	0	0	0	0	0	1	0	0	0	0	0	0	0	0	0	1	3	1	0	2	1	0	0	1	0	0	0	0	0	58	1	1	0
82	0	0	1	0	0	1	0	1	1	0	1	0	0	0	0	0	0	0	1	1	0	1	1	1	0	0	0	1	1	0	0	17	0	1	0
67	0	0	0	0	0	0	0	1	1	0	0	0	0	0	0	0	0	0	2	1	1	1	1	1	0	0	0	0	0	0	0	32	0	0	1
61	1	0	0	0	0	0	0	0	0	0	0	0	0	0	0	1	0	0	0	1	0	2	0	0	0	0	0	0	0	0	0	10	0	1	0
80	0	0	0	1	0	0	0	1	1	0	0	0	0	0	0	0	0	0	4	0	0	1	1	1	0	0	0	1	0	0	0	27	0	0	1
69	1	1	1	1	0	0	0	1	0	0	0	1	0	1	0	0	0	0	7	1	1	2	0	0	0	0	0	0	0	0	0	56	0	0	1
50	1	0	0	0	0	0	0	0	1	0	0	1	0	0	0	0	0	0	5	0	0	1	1	1	0	0	1	1	0	0	0	16	0	1	0
59	1	0	1	0	1	1	0	1	0	0	0	1	0	0	0	1	0	0	3	0	0	1	1	1	1	0	0	0	0	0	0	9	0	1	0
101	0	0	0	0	0	0	0	1	0	0	0	0	0	1	1	0	0	0	2	1	1	2	0	0	0	0	0	1	0	0	0	105	0	0	0
21	1	0	0	0	0	0	0	1	1	0	1	0	0	0	0	0	0	1	2	1	1	1	1	1	1	0	0	1	1	0	0	12	0	0	0
44	0	0	0	0	0	0	0	0	0	0	0	0	0	1	1	0	0	0	0	0	0	3	0	0	0	0	0	0	0	0	0	115	0	0	0
44	1	0	0	0	0	0	0	0	0	1	0	0	0	0	0	1	0	0	3	1	0	2	0	0	0	0	0	0	0	0	0	21	0	0	0
82	1	0	0	0	0	1	0	1	0	1	0	1	0	0	0	1	0	0	5	0	1	2	0	0	0	0	0	0	0	0	0	71	1	0	0
43	1	0	0	0	0	0	0	1	0	0	0	0	0	0	0	1	0	1	6	1	0	2	1	0	0	0	0	0	0	0	0	46	0	0	0
59	0	0	0	0	0	0	0	1	0	0	0	0	0	0	0	0	0	1	7	0	0	1	0	1	0	0	0	1	0	0	0	76	0	1	0
74	0	0	0	0	0	0	0	0	0	0	0	1	0	0	0	1	0	1	7	0	0	3	0	0	0	0	0	0	0	0	0	16	0	1	1
82	0	0	0	1	0	0	0	1	0	0	0	0	0	0	0	0	0	0	1	0	0	1	1	1	0	0	0	1	0	0	0	23	0	0	0
85	0	0	1	0	0	0	0	1	1	0	0	0	0	0	0	0	0	0	0	0	0	1	1	1	0	0	1	1	0	0	0	27	0	0	0
63	1	0	1	0	0	0	0	0	1	1	1	1	0	0	0	1	0	0	4	0	0	2	0	0	0	0	0	0	0	0	0	14	0	1	1
86	0	0	0	0	0	0	0	1	1	0	0	0	0	0	1	0	0	0	1	1	0	1	1	1	0	1	0	0	0	0	0	33	0	0	0
59	1	0	1	0	0	0	0	1	0	0	0	0	0	0	0	0	1	1	3	1	1	1	1	1	0	0	0	1	0	0	0	30	0	1	0
87	0	0	0	0	0	1	0	0	0	0	1	0	0	0	0	1	0	0	3	0	1	2	0	0	0	0	0	0	0	0	0	30	0	0	1
55	1	0	0	0	0	0	0	1	1	0	0	0	0	0	0	0	1	1	2	1	0	1	1	1	0	0	0	0	0	0	0	91	0	1	0
66	1	0	0	0	0	0	0	1	1	0	0	1	0	1	0	0	0	0	3	0	0	1	1	1	1	1	0	0	0	0	0	16	0	1	0
81	1	0	0	0	0	0	0	0	0	0	0	0	0	0	0	0	0	1	6	1	0	2	0	0	0	0	0	0	0	0	0	60	0	0	0
60	1	0	1	1	0	0	0	1	1	0	0	1	0	1	0	0	0	0	4	0	0	1	1	1	0	0	0	1	1	0	0	5	0	1	0
63	1	0	0	0	0	0	0	1	0	0	0	0	0	0	0	1	0	0	0	1	0	2	0	1	0	0	0	0	0	0	0	214	0	0	1
82	1	0	1	0	0	1	0	0	0	0	0	1	0	0	0	0	1	0	2	1	0	2	0	0	0	0	0	0	0	0	0	53	0	0	0
27	1	0	0	0	0	0	0	1	0	0	0	0	0	0	0	1	1	1	2	1	0	2	1	0	0	0	0	0	0	0	0	77	0	0	1
64	1	0	0	0	0	0	0	1	1	1	0	0	0	1	1	1	0	0	0	0	1	1	1	1	0	0	0	0	0	0	0	6	0	1	1
68	1	0	0	0	0	0	0	1	1	0	0	0	0	0	0	0	0	1	2	0	0	1	1	1	0	0	0	1	0	0	0	62	0	0	0
92	1	0	0	0	0	0	0	0	0	0	0	0	0	0	0	1	0	0	7	0	0	2	0	0	0	0	0	0	0	0	0	22	0	1	0
70	0	0	0	0	0	0	0	0	0	0	0	0	0	0	0	1	0	1	6	0	0	2	1	0	0	0	0	1	0	0	0	35	0	0	1
72	1	0	0	0	0	0	0	0	0	0	0	1	0	0	0	1	0	0	4	0	1	2	1	1	1	0	0	1	0	0	0	70	0	0	0
35	1	1	0	0	0	0	0	1	0	0	0	0	0	0	0	0	0	0	0	0	0	2	0	0	0	0	0	0	0	0	0	38	0	1	0
69	1	1	1	0	1	0	0	1	0	0	0	0	0	1	0	0	0	0	3	1	1	1	1	1	1	0	0	1	0	0	0	50	0	0	0
70	1	1	0	0	0	1	0	0	1	0	0	1	0	1	0	0	1	0	3	1	1	2	1	0	0	0	0	0	0	0	0	15	0	1	0
71	1	0	1	0	0	0	0	1	0	0	0	1	1	1	0	0	0	1	9	0	0	1	1	1	0	0	0	0	0	0	0	27	0	0	0
65	0	0	0	0	0	0	0	1	1	1	0	1	0	0	0	0	0	0	1	0	0	2	1	1	0	0	0	0	0	0	0	12	0	1	1
81	1	0	0	0	0	1	0	1	1	0	0	0	0	0	0	0	0	0	3	0	1	1	1	1	0	1	0	1	0	0	0	51	0	0	0
87	0	0	0	0	0	0	0	1	0	0	0	0	0	1	0	0	0	0	1	1	0	2	0	1	0	0	0	0	0	0	0	30	0	0	0
82	1	1	1	0	0	1	0	0	0	0	0	0	0	0	0	1	0	0	3	0	0	2	0	0	0	0	0	0	0	0	0	18	0	1	0
76	1	0	1	0	0	1	0	1	1	0	1	0	0	0	0	0	0	0	6	0	0	2	1	0	0	0	0	0	0	0	0	5	0	1	1
28	0	0	0	0	0	0	0	0	0	0	0	0	0	0	0	1	0	1	2	1	0	1	1	1	0	0	0	0	0	0	0	56	0	0	0
87	0	0	0	0	0	1	0	1	0	0	0	0	1	1	1	0	1	0	4	1	0	2	0	0	0	0	0	0	0	0	0	15	0	1	0
42	1	1	0	0	0	0	0	1	1	1	0	0	0	1	0	0	0	0	0	0	0	1	1	1	0	0	0	1	0	0	0	12	0	0	0
85	1	1	1	0	0	0	0	0	0	0	0	1	0	1	0	1	1	0	3	1	0	2	0	0	0	0	0	0	0	0	0	5	0	0	0
56	1	1	0	0	0	0	0	1	1	0	1	1	0	1	0	0	0	0	1	0	0	1	1	1	0	0	0	1	1	0	0	54	0	0	0
78	0	1	1	0	0	0	0	1	0	0	0	1	0	1	0	0	0	0	4	1	0	1	1	1	0	0	0	1	0	0	0	40	0	0	0
88	0	0	0	0	0	0	0	1	1	0	0	0	0	1	0	0	1	0	1	0	0	2	0	0	0	0	0	0	0	0	0	5	0	1	0
84	1	1	0	0	0	0	0	0	1	0	0	0	0	0	0	1	0	0	1	1	0	2	0	0	0	0	0	1	0	0	0	97	1	0	0
78	1	0	0	1	0	1	0	0	1	0	0	0	0	0	0	0	0	0	1	0	0	2	0	0	0	0	0	0	0	0	0	75	1	0	0
41	1	0	0	0	0	1	0	1	0	0	0	0	0	1	0	0	0	0	2	1	0	1	1	1	0	0	0	0	0	0	0	61	1	1	0
81	0	1	1	0	0	0	0	1	1	0	0	1	0	0	0	0	1	0	3	1	0	2	0	0	0	0	0	0	0	0	0	5	0	0	1
54	1	0	0	0	0	0	0	1	0	0	0	0	0	0	0	1	0	0	2	1	1	2	0	0	0	0	0	0	0	0	0	34	0	0	1
45	0	0	0	0	0	0	0	1	1	0	1	1	0	1	0	0	0	1	7	0	1	1	1	1	0	0	0	1	0	0	0	50	0	1	0
67	1	0	1	0	0	1	1	1	0	0	0	0	0	1	0	0	0	0	1	0	1	1	1	1	0	0	0	1	0	0	0	43	0	0	0
45	1	0	0	0	0	0	0	1	0	0	0	0	0	0	0	1	0	0	2	0	0	2	0	0	0	0	0	0	0	0	0	38	0	0	0
89	1	0	0	0	0	1	0	1	1	0	0	0	0	0	0	0	0	0	0	1	0	2	0	0	0	0	0	0	0	0	0	63	0	0	0
64	1	0	0	0	0	0	0	1	1	0	0	1	0	1	0	0	0	0	7	0	0	1	1	1	0	0	0	0	1	0	0	64	0	0	0
20	0	0	0	0	0	0	0	1	0	0	0	0	0	0	0	1	0	0	0	0	0	2	0	0	0	0	0	1	0	0	0	15	0	1	0
77	0	0	0	0	0	0	0	0	0	0	0	0	0	0	0	1	0	0	2	0	1	2	0	0	1	0	0	0	0	0	0	25	0	1	0
76	0	0	0	1	0	1	0	1	0	0	1	0	0	1	0	0	0	0	0	0	0	1	1	1	0	0	0	1	0	0	0	68	0	0	0
73	1	0	0	0	0	1	0	1	0	0	0	0	0	0	0	1	0	0	2	0	0	2	0	0	0	0	0	0	0	0	0	89	0	0	0
21	0	0	0	0	0	0	1	1	1	0	0	0	0	1	0	0	0	1	2	1	0	1	1	1	1	0	0	1	0	0	0	2	0	0	1
49	0	0	0	0	0	0	0	1	0	0	0	0	0	1	0	0	0	0	0	0	0	1	1	1	1	0	0	1	0	0	0	62	0	0	0
22	1	0	0	0	0	0	0	1	1	0	0	0	0	1	0	0	0	0	0	0	1	2	0	0	0	0	0	0	0	0	0	8	0	1	0
86	0	0	0	0	0	0	0	1	0	0	0	1	0	1	0	0	0	0	2	0	0	2	0	0	0	0	0	0	0	0	0	77	0	0	1
78	1	1	1	0	0	1	0	1	0	0	0	0	0	0	0	1	0	0	1	1	1	2	0	0	1	0	0	0	0	0	0	37	0	0	1
66	0	1	1	0	0	0	0	1	0	0	0	0	0	0	0	1	0	0	3	1	0	2	0	0	0	0	0	0	0	0	0	31	0	0	1
64	1	0	0	0	0	0	0	1	1	0	0	1	0	0	0	0	0	0	3	1	0	2	1	0	0	0	0	0	0	0	0	50	0	1	1
54	1	0	0	0	0	0	0	0	1	0	0	1	0	1	0	0	0	0	4	0	1	2	0	1	0	0	0	0	0	0	0	32	0	1	1
84	0	0	0	0	0	1	0	1	1	0	0	1	0	1	0	0	0	0	3	0	0	2	1	1	0	0	0	0	0	0	0	16	0	1	1
47	0	0	0	0	0	0	0	1	0	0	0	0	0	1	0	0	0	1	6	0	1	2	1	1	0	0	0	0	0	0	0	30	0	0	0
84	1	0	0	0	0	1	0	1	1	0	0	1	0	1	0	0	0	0	1	0	0	2	1	0	0	0	0	0	0	0	0	68	0	0	0
66	1	0	0	0	0	1	0	0	1	1	0	0	0	0	0	1	0	0	3	0	0	3	1	1	0	0	0	1	1	0	0	29	0	1	1
75	1	0	0	0	0	0	0	0	0	0	0	0	0	0	0	1	0	0	0	0	0	2	0	0	0	1	0	0	0	0	0	6	0	1	0
67	1	0	0	0	0	0	0	1	0	0	0	0	0	0	0	0	0	0	3	0	1	2	1	0	0	1	0	0	0	0	0	30	0	1	1
75	1	0	0	0	0	1	0	1	0	0	0	0	0	1	1	0	0	0	0	1	1	1	1	1	1	0	0	1	0	0	0	24	0	1	0
73	0	0	0	0	0	0	0	1	1	0	0	0	0	1	1	0	0	0	2	0	0	1	1	1	0	0	0	1	0	0	0	3	0	0	1
75	1	0	0	0	0	0	0	1	0	1	0	1	0	1	0	0	0	1	3	0	0	1	1	1	0	0	0	1	0	0	0	8	0	1	0
70	1	0	0	0	0	0	0	1	0	0	0	0	0	1	0	0	0	0	3	0	0	1	1	1	0	0	0	1	0	0	0	16	0	0	0
68	0	1	1	0	0	0	0	1	0	0	0	1	0	0	0	0	0	0	3	0	0	2	1	0	0	0	0	0	0	0	0	64	0	0	1
49	1	0	0	0	0	0	1	1	0	0	0	0	0	0	0	0	0	0	0	1	0	2	0	0	0	0	0	0	0	0	0	32	0	0	1
84	0	0	0	0	0	0	0	1	1	0	0	0	0	0	0	0	0	0	0	0	0	3	1	0	0	0	0	0	1	0	0	4	0	1	0
80	1	1	0	0	0	0	1	1	1	1	0	0	0	1	0	0	0	0	2	0	1	1	1	1	0	0	0	1	0	0	0	24	0	0	0
86	1	0	0	0	0	0	0	1	1	0	0	0	0	1	0	0	0	0	4	0	0	1	1	1	1	0	0	1	0	0	0	33	0	0	0
72	0	0	1	0	0	0	0	1	0	1	0	0	0	0	1	0	0	0	2	0	0	2	0	1	0	0	0	0	0	0	0	3	0	1	0
84	1	0	0	0	0	0	0	1	0	0	0	0	1	0	0	0	0	0	1	1	0	2	1	0	0	0	0	1	0	0	0	32	0	0	0
28	1	0	0	0	0	0	0	1	0	0	0	0	0	0	0	0	0	0	0	1	1	1	1	1	0	0	0	1	0	0	0	34	0	0	0
27	0	0	0	0	0	0	0	1	0	1	0	0	0	0	0	0	0	0	0	0	0	1	1	1	0	0	0	1	0	0	0	74	1	0	0
45	1	0	0	0	0	0	0	0	1	1	0	1	0	0	0	1	0	0	1	0	1	2	0	0	0	0	0	0	0	0	0	25	0	1	0
84	1	0	0	1	0	0	0	0	1	0	0	0	0	0	0	0	0	1	7	0	0	1	1	1	0	0	0	1	0	0	0	23	0	1	0
49	0	0	0	0	0	0	0	1	0	0	0	1	0	0	0	1	0	1	7	0	1	2	1	1	0	0	0	0	0	0	0	42	0	0	0
79	0	1	1	0	0	1	0	0	0	0	0	1	0	0	0	1	0	0	4	0	0	1	1	1	1	0	1	0	0	0	0	31	0	1	0
75	1	0	0	0	0	0	0	1	1	0	1	0	0	0	0	0	0	0	1	0	0	2	0	1	0	0	0	1	0	0	0	8	0	1	0
80	1	0	0	1	0	0	0	0	0	0	0	0	0	0	0	0	0	0	5	0	0	1	1	1	0	0	0	1	0	0	0	33	0	1	0
82	1	0	0	0	0	1	0	1	1	0	1	0	0	1	0	0	0	0	3	1	0	1	1	1	0	0	0	1	0	0	0	30	0	0	0
47	0	0	0	0	0	0	0	1	1	0	1	1	0	1	0	0	0	0	0	0	0	1	1	1	0	0	0	1	0	0	0	4	0	1	0
84	1	0	0	1	0	1	0	1	0	0	0	0	0	0	0	0	0	0	1	1	0	1	1	1	0	0	1	1	0	0	0	32	0	1	0
81	1	0	0	0	0	0	0	0	0	0	0	0	0	0	0	1	0	0	0	0	0	2	0	0	0	0	0	0	0	0	0	58	0	0	1
60	1	0	0	0	0	0	0	1	0	0	0	0	0	0	0	1	0	1	1	1	0	2	1	1	0	0	0	0	0	0	0	23	0	0	1
69	1	0	0	0	0	0	0	1	0	1	0	0	0	0	0	0	0	1	5	0	0	1	1	1	0	0	0	1	0	0	0	58	1	1	0
25	0	0	0	0	0	0	0	1	0	0	0	0	0	0	0	1	0	0	0	1	0	2	0	0	0	0	0	0	0	0	0	32	0	0	0
81	1	0	0	0	0	0	0	1	0	0	0	0	1	0	0	1	0	0	3	0	0	2	1	0	0	0	0	0	0	0	0	65	0	0	0
58	1	0	0	0	0	0	0	1	1	0	1	0	0	1	0	0	0	1	6	0	0	1	1	1	0	0	0	1	0	0	0	51	0	0	0
56	1	0	0	0	0	0	0	1	0	1	0	0	0	1	0	0	0	0	0	1	0	1	1	1	1	0	0	0	0	0	0	15	0	1	0
88	0	1	0	0	0	1	0	1	0	0	0	0	0	0	0	1	0	0	1	0	1	2	1	1	1	0	0	0	0	0	0	39	0	0	0
26	1	0	0	0	0	0	0	1	0	0	0	0	0	0	0	0	0	1	6	0	0	3	1	1	0	0	0	0	0	0	0	60	0	0	1
84	1	0	0	0	0	1	0	1	0	0	0	1	0	0	0	0	1	0	2	0	1	2	0	0	0	0	0	0	0	0	0	60	1	0	0
57	1	0	0	0	0	1	0	0	0	1	0	0	0	0	0	1	0	1	2	0	0	2	0	0	0	0	0	0	0	0	0	50	0	0	1
73	0	0	1	0	0	0	0	0	0	0	0	1	0	0	0	0	0	1	8	0	0	2	0	0	1	0	0	1	0	0	0	15	0	1	1
40	1	1	0	0	0	0	0	1	0	0	0	0	0	1	1	0	0	0	1	0	0	1	1	1	0	0	0	1	0	0	0	35	0	0	0
45	1	0	0	0	0	0	0	1	1	0	0	0	0	1	0	0	0	0	1	0	0	1	1	1	0	0	0	1	0	0	0	64	1	0	0
49	0	0	0	0	0	0	0	0	0	0	0	0	0	0	0	1	0	1	6	1	0	2	1	0	0	0	0	0	0	0	0	20	0	0	1
86	0	1	1	0	0	0	0	0	0	0	0	1	0	0	0	0	0	0	2	0	0	2	0	0	0	0	0	0	0	0	0	46	0	0	1
79	1	0	0	0	0	0	0	0	1	0	0	0	0	0	0	1	0	0	3	0	1	2	0	0	1	0	0	0	0	0	0	7	0	1	1
75	1	0	0	0	0	0	0	1	0	1	0	1	0	1	0	0	1	0	6	0	0	2	0	0	0	0	1	1	0	0	0	22	0	0	0
38	0	0	0	0	0	0	0	0	0	0	0	0	0	0	0	1	0	1	2	1	0	2	0	0	1	0	0	0	0	0	0	58	0	0	1
81	1	0	0	0	0	0	0	1	0	0	0	0	1	0	0	0	0	0	1	0	0	2	0	1	0	0	0	0	0	0	0	15	0	1	1
62	1	0	0	0	0	0	0	1	1	0	0	1	0	0	0	0	0	0	3	0	0	1	1	1	0	0	0	1	0	0	0	32	1	0	0
98	1	1	1	0	0	0	1	1	0	0	0	0	1	0	0	0	0	0	2	0	0	2	1	1	0	0	0	1	0	0	0	23	0	0	1
65	0	0	0	0	0	0	0	0	0	0	0	0	0	0	0	1	0	1	7	1	0	1	1	1	1	0	0	0	0	0	0	8	0	1	0
55	0	0	0	0	0	0	0	1	1	0	0	0	0	1	0	0	0	1	2	1	1	1	1	1	0	0	0	1	0	0	0	50	0	0	1
89	1	1	1	0	0	0	0	1	1	0	0	1	1	0	0	0	0	0	4	0	1	2	0	0	0	0	0	0	0	0	0	45	0	0	0
79	0	0	0	0	0	0	0	0	1	1	0	1	0	0	0	0	0	0	8	1	0	2	1	1	0	0	0	1	0	0	0	22	0	1	0
66	1	0	0	1	0	1	0	1	1	0	0	1	0	1	1	0	0	0	1	0	1	1	1	1	0	0	0	1	1	0	0	44	1	0	0
68	1	0	0	0	0	0	0	1	0	0	0	0	0	0	0	0	0	0	2	0	0	1	1	1	0	0	0	1	0	0	0	31	0	0	0
82	0	1	0	1	0	0	0	1	1	0	0	1	0	1	0	0	0	0	4	0	0	2	0	0	1	0	0	0	0	0	0	2	0	1	0
68	0	0	0	0	0	1	0	1	0	0	1	1	0	1	0	0	1	0	4	0	0	1	1	1	0	0	0	0	0	0	0	5	0	1	0
60	1	0	0	0	0	0	0	1	0	0	0	0	0	0	0	1	0	0	3	1	0	2	0	0	0	0	0	0	0	0	0	62	0	0	0
56	0	0	0	0	0	0	0	0	1	0	0	1	0	0	0	1	0	1	7	0	0	2	1	1	0	0	0	1	0	0	0	75	0	0	1
73	1	0	0	0	0	0	0	1	0	1	0	0	0	0	0	0	0	0	6	0	0	2	0	0	0	0	0	0	0	0	0	43	0	1	0
73	1	0	0	0	0	0	0	0	0	1	0	1	0	0	0	1	0	0	1	0	0	2	0	1	0	0	0	0	0	0	0	42	1	1	1
40	1	0	0	0	0	0	0	1	0	0	0	0	0	0	0	1	0	1	6	1	0	2	0	0	0	0	0	0	0	0	0	24	0	1	1
82	0	0	0	0	0	0	0	1	0	0	0	0	0	0	0	0	0	0	1	1	0	2	0	0	0	0	0	0	0	0	0	21	0	1	0
67	1	0	0	0	0	0	0	1	1	0	1	1	0	1	0	0	0	1	7	0	0	3	0	1	0	0	0	1	0	0	0	5	0	1	0
76	1	0	0	0	0	0	0	1	0	0	0	0	0	0	1	0	0	0	0	0	1	1	1	1	0	0	0	1	0	0	0	30	0	0	1
68	1	0	1	0	0	0	0	1	0	0	0	1	0	0	0	0	0	1	8	0	0	1	1	1	1	0	0	1	0	0	0	65	1	0	0
71	0	0	0	0	0	0	0	1	0	0	0	0	0	1	0	0	0	0	2	1	1	2	0	0	0	0	0	0	0	0	0	32	0	0	0
78	0	0	0	1	0	0	0	1	0	0	1	1	0	1	0	0	0	0	2	0	1	1	1	1	0	0	0	1	0	0	0	420	0	0	1
59	0	0	1	0	0	1	0	0	0	0	0	1	0	0	0	0	0	0	2	1	1	2	0	0	0	0	0	0	0	0	0	58	0	0	0
64	1	0	0	0	0	0	0	0	0	0	0	0	0	0	0	1	0	1	6	0	0	2	0	0	0	0	0	1	0	0	0	40	0	1	1
63	1	0	0	0	0	0	0	0	0	0	0	0	0	0	0	1	0	1	6	0	0	2	0	0	0	0	0	0	0	0	0	35	0	0	1
81	0	0	0	0	0	0	0	1	0	0	0	1	0	0	0	1	0	0	1	1	1	2	0	0	0	0	0	0	0	0	0	78	0	0	0
90	0	0	0	0	1	0	0	0	0	0	0	0	0	1	0	0	0	1	4	0	0	2	1	0	0	0	0	0	0	0	0	64	0	0	0
75	0	0	0	0	0	0	0	1	0	0	0	0	0	0	0	0	0	0	0	1	0	2	0	0	0	0	0	0	0	0	0	17	0	1	0
68	1	0	0	0	0	1	0	1	1	0	0	0	0	1	0	0	1	0	3	1	0	1	1	1	0	0	0	1	0	0	0	30	0	0	0
46	1	0	0	0	0	0	0	1	0	0	0	0	0	1	0	0	0	0	0	0	0	1	1	1	0	0	0	0	0	0	0	12	0	0	1
56	1	0	0	0	0	1	0	1	1	0	0	0	0	1	0	0	0	1	2	0	0	2	0	0	0	0	0	0	0	0	0	62	0	0	0
49	0	0	0	0	0	0	0	1	1	1	0	0	0	0	0	0	0	0	3	0	0	1	1	1	0	0	0	0	0	0	0	5	0	1	0
88	0	0	0	0	0	1	0	1	0	0	0	0	0	1	0	0	0	0	1	1	0	1	1	1	0	0	0	1	0	0	0	125	0	0	0
88	0	0	0	0	0	0	0	1	0	0	0	0	0	1	0	0	0	1	2	0	0	1	1	1	0	0	0	1	0	0	0	27	0	0	0
80	1	0	0	0	0	1	0	1	1	0	0	0	0	0	0	0	0	0	4	0	1	2	0	0	1	0	0	0	0	0	0	20	0	1	1
77	1	0	0	1	0	0	0	0	0	0	0	0	0	0	0	1	1	0	3	1	1	2	0	0	0	0	0	0	0	0	0	45	0	0	0
91	1	0	0	0	0	0	0	1	0	0	0	0	0	0	0	0	0	0	1	0	0	2	0	0	0	0	0	0	0	0	0	33	1	1	1
65	0	0	0	0	0	0	0	1	0	0	0	0	1	0	0	0	0	0	1	0	0	1	1	1	0	1	0	0	0	0	0	63	0	0	1
40	0	0	0	0	0	0	0	1	1	0	0	1	0	0	0	0	0	0	2	0	1	1	1	1	0	0	0	0	0	0	0	112	1	0	0
58	1	0	0	0	0	0	0	1	1	1	0	0	0	1	0	0	0	0	7	1	1	1	1	1	0	1	1	1	0	0	0	31	0	0	1
26	1	0	0	0	0	0	0	1	1	0	0	0	0	0	0	0	1	1	1	1	0	1	1	1	0	1	0	1	0	0	0	2	0	1	1
87	0	0	0	0	0	0	0	1	0	0	0	0	0	1	0	0	0	0	2	0	0	3	0	0	0	1	1	1	0	0	0	25	0	0	0
67	0	0	0	0	0	0	0	1	1	0	0	0	0	1	0	0	0	1	2	0	0	1	1	1	0	1	0	1	0	0	0	30	0	0	0
80	0	0	0	0	0	1	0	0	0	0	0	0	0	0	0	1	0	0	0	0	0	3	1	1	0	1	1	1	0	0	0	102	0	0	0
57	1	0	0	0	0	0	1	1	0	1	0	1	0	0	0	1	0	0	4	1	1	2	1	0	0	1	0	1	0	0	0	50	0	0	1
37	1	1	0	0	0	0	0	1	0	0	0	0	0	0	0	1	0	1	6	0	1	2	1	0	0	1	1	1	0	0	0	47	0	0	0
53	1	0	0	0	0	0	0	1	0	1	0	0	0	0	0	0	0	0	2	0	1	1	0	1	0	1	0	1	0	0	0	5	0	0	0
69	0	1	0	0	0	1	0	0	0	0	0	0	0	1	0	1	0	0	2	0	1	2	1	0	0	1	1	1	0	0	0	25	0	1	0
46	1	0	0	0	0	0	0	1	0	0	0	0	0	0	0	1	0	1	6	0	0	2	0	0	0	1	1	1	0	0	0	45	1	0	1
69	0	0	0	0	0	0	0	0	0	1	0	1	0	0	0	0	0	0	2	1	0	2	1	0	0	1	1	1	0	0	0	111	1	0	0
66	1	0	0	0	0	1	0	1	1	0	0	1	0	1	0	0	0	1	3	1	0	1	1	1	0	1	0	1	0	0	0	34	0	0	0
80	0	0	0	0	0	0	0	1	1	0	0	0	0	0	0	0	0	1	8	1	0	1	1	1	0	1	0	1	0	0	0	32	0	0	1
83	1	0	0	0	0	1	0	0	0	0	0	0	0	1	0	0	0	0	1	0	0	3	1	1	0	1	0	1	0	0	0	85	1	0	0
43	1	0	0	0	0	0	0	1	1	1	0	0	0	0	0	0	0	0	5	0	1	1	1	1	0	1	1	1	0	0	0	80	0	0	1
63	0	0	1	1	0	0	0	1	1	0	0	0	0	1	0	0	1	0	6	1	1	2	1	0	0	1	0	1	0	0	0	80	0	0	0
72	0	0	0	0	0	0	1	1	1	0	0	0	0	0	0	0	1	0	0	1	1	1	1	1	0	1	1	1	0	0	0	32	0	0	0
82	0	0	0	0	0	1	0	1	1	0	0	1	0	0	0	0	0	1	5	1	0	1	1	1	0	1	1	1	0	0	0	9	0	1	1
65	1	0	0	0	0	0	1	1	0	0	0	1	0	0	0	0	1	1	3	0	1	2	0	0	0	1	0	1	0	0	0	28	1	1	1
66	1	0	0	0	0	0	0	0	0	0	0	0	0	0	0	1	0	0	2	1	0	2	0	0	0	1	0	1	0	0	0	84	0	0	0
41	1	0	0	0	0	1	0	0	0	0	0	0	0	0	0	1	0	1	2	1	0	2	0	0	1	1	1	1	0	0	0	80	0	0	1
84	1	0	0	0	0	1	0	1	1	0	0	0	0	0	0	0	0	0	3	0	0	2	0	0	0	1	0	1	0	0	0	14	0	1	1
50	1	0	0	0	0	0	0	0	1	0	0	0	0	0	1	1	1	0	2	1	1	2	0	0	0	1	1	1	0	0	0	30	0	1	0
69	1	1	1	0	0	0	1	1	0	0	0	0	0	0	0	0	0	1	2	0	0	2	1	1	0	1	1	1	0	0	0	45	0	0	1
80	0	0	0	0	0	0	0	1	0	0	0	0	0	0	0	1	0	1	6	0	0	3	0	0	0	1	1	1	0	0	0	17	0	1	0
74	1	0	0	0	0	0	0	0	0	0	0	0	0	0	0	1	0	1	6	1	0	2	0	0	0	1	1	1	0	0	0	40	0	0	0
64	0	0	0	0	0	0	0	1	0	0	0	0	0	0	0	0	0	1	6	0	0	2	0	0	0	1	1	1	0	0	0	44	0	1	1
74	0	0	1	0	0	0	0	1	0	0	0	0	0	0	0	1	0	0	1	1	0	2	0	0	0	1	0	1	0	0	0	41	0	0	1
85	1	0	0	0	0	0	0	1	0	1	0	0	0	0	0	0	0	0	0	0	0	2	0	0	0	1	1	1	0	0	0	55	0	0	0
70	1	0	0	0	0	0	0	1	0	0	0	1	0	0	0	0	0	0	5	0	1	2	0	0	0	1	0	1	0	0	0	31	1	0	0
75	0	0	0	0	0	0	0	1	1	0	1	0	0	0	0	0	1	0	2	0	0	2	1	1	1	1	1	1	0	0	0	16	0	0	0
77	0	0	0	0	0	0	0	1	1	1	0	0	0	0	0	0	0	0	3	1	1	2	0	0	0	1	0	1	0	0	0	18	0	1	1
71	1	0	1	0	0	0	0	1	1	0	0	1	0	0	0	0	0	0	4	0	1	2	0	0	0	1	1	1	0	0	0	75	1	0	0
48	1	0	0	0	0	0	0	1	0	1	0	0	0	1	0	0	0	0	3	1	0	1	1	1	0	1	0	1	0	0	0	9	0	0	0
53	1	0	1	0	1	0	0	0	1	0	0	1	0	0	0	1	0	0	5	0	0	2	0	0	1	1	1	1	0	0	0	32	0	0	0
80	1	0	0	1	0	1	0	1	0	0	0	0	1	0	0	1	0	0	2	0	0	1	1	1	1	1	1	1	0	0	0	75	0	0	0
53	0	0	0	0	0	0	0	1	1	0	0	1	0	0	0	0	0	0	4	1	0	2	0	0	0	1	1	1	0	0	0	5	0	1	1
53	1	0	0	0	0	0	0	1	0	0	0	1	0	1	0	0	0	0	1	0	1	1	1	1	1	1	1	1	0	0	0	51	0	0	0
84	1	0	0	1	0	0	1	1	0	0	0	0	0	0	0	0	0	0	3	1	0	1	1	1	0	1	1	1	0	0	0	47	1	0	0
72	1	0	1	1	0	0	0	1	1	0	1	1	0	0	0	0	0	0	2	0	0	1	1	1	0	1	0	1	0	0	0	3	0	1	0
76	1	0	0	0	0	0	0	1	1	0	0	0	0	0	0	0	0	0	0	0	0	2	1	1	0	1	1	1	0	0	0	182	1	0	0
63	1	0	0	0	0	0	0	1	0	0	0	0	0	0	0	1	0	0	0	0	0	2	0	0	0	1	1	1	0	0	0	155	0	0	0
76	0	0	0	0	0	0	0	1	1	0	0	1	0	1	0	0	0	0	1	0	1	1	1	1	0	1	1	1	0	0	0	31	0	1	0
72	0	0	0	0	0	0	0	1	0	1	0	0	0	0	0	0	0	0	5	0	0	1	1	1	0	1	1	1	0	0	0	28	1	1	0
76	1	0	1	0	0	0	0	1	1	0	1	0	0	1	1	0	0	0	4	1	0	2	0	0	0	1	0	1	0	0	0	57	0	0	0
56	1	0	0	0	0	0	1	0	0	1	0	0	0	0	0	1	0	0	1	0	0	2	1	1	1	1	1	1	0	0	0	15	0	1	1
61	1	1	1	0	0	0	0	1	1	0	0	1	0	0	0	1	0	0	3	0	0	2	1	0	1	1	1	1	0	0	0	96	1	0	0
79	0	0	0	0	0	0	0	1	0	0	0	1	0	0	0	1	0	0	3	1	0	1	1	1	0	1	0	1	0	0	0	23	0	1	0
75	1	0	0	0	0	0	0	0	0	0	0	0	0	0	0	1	0	0	0	0	0	2	0	0	0	1	0	1	0	0	0	55	0	0	1
86	1	0	0	1	0	0	1	1	1	0	1	1	0	1	0	0	0	0	2	0	1	1	1	1	0	1	1	1	0	0	0	50	0	0	0
92	1	0	1	0	0	0	0	1	0	0	0	0	0	1	0	0	0	0	1	1	1	1	1	1	0	1	1	1	0	0	0	14	0	1	1
70	0	0	0	0	0	0	0	1	1	0	1	0	0	0	0	1	0	0	4	1	1	2	0	0	0	1	0	1	0	0	0	15	0	1	1
71	0	0	0	0	0	1	0	0	0	0	0	0	0	0	0	1	0	0	0	1	0	2	0	0	0	1	1	1	0	0	0	45	0	0	1
65	1	1	0	1	0	0	0	1	1	0	0	0	0	0	0	1	0	0	2	0	0	2	0	0	0	1	1	1	0	0	0	65	1	0	0
74	1	1	1	0	0	0	1	1	1	1	0	0	0	0	0	1	0	0	3	0	0	2	1	1	0	1	1	1	0	0	0	120	1	0	0
50	1	0	0	0	0	0	0	1	1	0	0	1	0	0	0	0	0	0	5	0	0	2	1	1	0	1	1	1	0	0	0	20	0	0	1
75	0	0	0	0	0	0	1	1	1	0	0	0	0	0	0	1	0	0	1	1	0	1	1	1	0	1	0	1	0	0	0	49	0	0	0
62	1	0	0	0	0	0	1	1	0	0	0	0	0	0	0	0	0	0	0	0	1	1	1	1	0	1	0	1	0	0	0	8	0	1	1
39	0	0	0	0	0	0	0	0	0	0	0	0	0	0	0	1	0	1	6	1	0	2	0	0	0	1	0	1	0	0	0	70	0	1	0
91	1	0	0	0	0	0	0	1	1	0	0	1	0	0	0	1	0	0	1	1	0	2	0	0	0	1	1	1	0	0	0	90	0	0	0
68	0	0	0	0	0	1	0	1	0	0	0	0	0	0	0	0	1	1	6	0	0	2	0	0	0	1	0	1	0	0	0	17	0	1	1
72	1	0	0	0	0	0	0	0	1	0	0	1	0	0	0	1	0	0	0	1	0	2	0	0	0	1	0	1	0	0	0	5	0	1	0
73	0	0	1	0	0	0	0	1	1	1	0	1	0	0	0	0	0	0	6	1	1	2	0	1	0	1	0	1	0	0	0	25	0	1	0
54	0	0	0	0	0	0	0	0	0	0	0	0	0	0	0	1	0	1	6	0	1	2	0	0	0	1	0	1	0	0	0	100	0	1	0
44	1	0	0	0	0	0	0	0	0	0	0	0	0	0	0	1	0	1	2	0	0	2	0	0	0	1	1	1	0	0	0	31	0	0	1
87	1	0	1	0	0	0	0	1	1	0	0	0	0	0	0	0	0	0	4	1	0	1	1	1	0	1	0	1	0	0	0	17	0	0	1
26	0	1	1	0	0	0	0	1	0	1	0	0	0	0	0	1	0	0	1	0	0	1	1	1	0	1	0	1	0	0	0	55	0	0	0
65	0	0	0	0	0	0	0	0	0	0	0	0	0	0	0	1	0	0	2	1	1	2	1	1	0	1	1	1	0	0	0	45	0	0	0
77	1	0	0	0	0	0	0	1	1	0	0	1	0	1	0	0	0	1	5	0	0	1	1	1	0	1	1	1	0	0	0	45	0	0	0
74	1	0	0	0	0	0	1	1	1	0	0	1	0	0	0	0	0	0	2	1	0	2	0	0	0	1	0	1	0	0	0	20	0	1	1
67	0	0	0	0	0	0	1	1	1	0	1	1	0	0	0	1	0	1	7	1	0	2	0	0	0	1	0	1	0	0	0	20	0	0	0
36	1	0	0	0	0	0	0	1	0	0	0	0	0	0	0	1	0	0	2	0	0	2	0	0	0	1	0	1	0	0	0	12	0	1	0
61	1	0	0	0	0	0	0	1	1	0	0	1	0	0	0	0	0	1	3	1	0	1	1	1	0	1	0	1	0	0	0	15	0	0	1
92	0	0	0	0	0	0	0	0	0	0	0	1	0	0	0	1	0	0	1	0	1	2	0	0	0	1	1	1	0	0	0	28	0	0	0
67	1	0	0	0	0	0	0	0	0	1	0	0	0	0	0	1	0	0	0	0	0	2	0	0	0	1	0	1	0	0	0	40	1	0	1
67	1	0	0	1	0	0	0	1	0	0	0	0	0	0	0	0	0	0	2	0	1	2	1	0	0	1	0	1	0	0	0	100	0	0	1
52	0	0	0	0	0	0	0	0	1	0	0	1	0	1	0	0	0	0	2	0	0	2	0	0	0	1	1	1	0	0	0	10	0	1	1
75	1	0	0	0	0	1	0	1	0	0	0	0	0	0	0	0	0	1	2	0	1	1	1	1	1	1	0	0	0	0	0	4	0	1	0
77	0	0	0	0	0	0	0	1	1	0	1	1	0	0	0	0	1	0	3	0	0	2	0	1	0	1	1	1	0	0	0	58	0	0	0
76	1	0	0	0	0	0	0	1	0	1	0	0	1	0	0	0	0	0	1	0	0	1	1	1	1	1	1	1	0	0	0	85	0	0	1
80	1	0	0	1	0	0	0	1	0	0	0	0	0	0	1	1	0	0	2	1	0	1	1	1	1	1	1	1	0	0	0	90	0	0	0
79	1	0	0	0	0	0	0	1	0	0	0	0	0	0	0	0	0	0	0	0	0	2	1	1	0	1	1	1	0	0	0	17	0	1	0
75	0	0	0	0	0	1	0	1	0	0	0	0	0	1	1	0	0	0	1	0	0	2	0	1	0	1	1	1	0	0	0	64	0	0	1
74	1	0	1	0	0	0	0	0	1	0	0	1	0	0	0	1	0	0	6	1	0	2	0	0	0	1	0	0	0	0	0	45	0	0	1
26	1	0	0	0	0	0	0	1	0	1	0	0	0	0	0	0	0	0	11	1	0	2	0	0	0	1	1	1	0	0	0	38	0	0	1
43	0	0	0	0	0	0	0	1	1	1	0	0	0	0	0	1	0	0	3	1	0	2	1	0	0	1	0	1	0	0	0	39	1	1	0
50	0	0	0	0	0	1	0	1	1	1	0	0	0	0	0	0	0	1	0	0	1	1	1	1	0	1	0	1	0	0	0	40	0	0	0
73	1	1	0	0	0	0	1	1	1	0	0	0	0	0	0	0	0	0	2	0	0	1	1	1	0	1	1	1	0	0	0	14	0	1	1
82	0	0	1	0	0	0	0	1	0	0	0	0	0	0	0	0	1	0	2	1	0	1	1	1	0	1	0	1	0	0	0	41	0	0	0
88	1	0	0	0	0	0	0	0	0	0	0	0	0	0	0	1	0	0	0	0	1	2	1	0	0	1	0	1	0	0	0	40	0	0	1
69	1	0	0	0	0	0	1	1	1	0	0	0	0	0	0	0	0	1	7	0	0	1	1	1	0	1	1	1	0	0	0	95	0	0	0
69	0	0	0	0	0	0	0	1	0	0	0	0	0	0	0	0	0	0	0	0	0	1	1	1	0	1	1	1	0	0	0	31	0	0	1
82	1	0	0	0	0	0	0	0	0	0	0	0	0	0	1	0	0	0	4	0	0	2	0	0	0	1	1	1	0	0	0	29	0	0	1
98	0	0	1	0	0	1	0	1	0	0	0	0	0	1	0	0	0	0	2	0	0	2	1	0	0	1	0	1	0	0	0	57	1	0	0
79	0	0	1	0	0	0	0	0	1	0	0	1	0	0	0	0	1	0	5	0	0	2	0	0	1	1	1	1	0	0	0	33	1	1	0
85	1	0	0	0	0	0	0	0	1	0	0	0	0	1	0	0	0	0	2	1	0	2	1	0	0	0	1	0	0	0	0	30	0	0	0
63	0	0	0	1	0	0	0	1	0	0	0	0	0	0	0	0	1	0	2	0	1	2	0	1	0	0	0	1	0	0	0	65	0	0	0
80	0	0	0	1	0	0	0	1	0	0	0	0	0	0	0	0	0	0	3	0	0	1	1	1	1	0	1	1	0	0	0	20	0	1	0
70	0	1	1	0	0	1	0	1	0	0	0	1	0	0	0	0	0	0	2	0	0	1	1	1	0	1	0	1	0	0	0	75	1	1	0
55	1	0	0	0	0	0	0	1	0	1	0	0	0	0	0	1	0	0	2	1	0	2	0	0	0	0	0	0	0	0	0	10	0	1	1
77	1	0	0	0	0	0	0	0	1	0	0	1	0	0	0	0	1	1	3	0	0	2	0	0	0	0	0	0	0	0	0	21	0	1	1
49	1	0	0	0	0	0	0	1	0	0	0	0	0	0	0	0	0	1	6	0	0	2	1	1	0	0	0	0	0	0	0	67	1	0	0
79	0	0	0	0	0	0	1	1	0	0	0	0	0	1	0	0	0	0	3	0	0	1	1	1	0	0	1	1	0	0	0	34	1	0	0
51	1	0	0	0	0	0	0	1	1	0	0	1	0	0	0	0	0	0	3	1	1	2	1	0	0	0	0	0	0	0	0	45	1	0	0
67	1	0	0	1	0	0	0	0	0	1	0	0	1	0	0	1	0	0	2	0	0	1	1	1	0	0	0	0	0	0	0	100	0	0	0
59	0	0	0	0	0	0	1	0	0	0	0	0	0	0	0	0	0	0	1	1	0	1	1	1	0	0	0	1	0	0	0	28	0	1	0
82	0	1	0	1	0	1	0	0	0	0	0	0	0	0	0	0	0	0	1	1	0	1	1	1	0	0	0	1	0	0	0	46	0	1	0
82	1	0	0	0	0	0	0	1	1	0	1	1	0	1	0	0	1	0	2	0	0	3	1	1	1	0	0	1	0	0	0	76	1	1	1
94	0	0	1	0	0	0	1	1	1	0	0	0	0	1	0	0	0	0	2	0	0	2	1	1	0	0	0	1	1	0	0	31	1	0	1
67	1	0	0	0	0	0	0	0	0	0	0	0	0	0	0	0	1	1	2	1	0	2	0	0	0	0	0	0	0	0	0	14	0	1	1
65	1	0	0	0	0	0	1	1	1	0	0	1	0	1	0	0	0	0	1	0	1	1	1	1	0	0	0	1	0	0	0	35	0	0	1
58	1	0	0	0	0	0	0	1	0	0	0	0	0	0	0	0	0	0	2	0	0	1	1	1	0	0	0	1	0	0	0	60	1	0	0
86	1	0	0	0	0	0	0	1	0	1	0	0	0	0	0	0	0	0	5	0	1	2	1	0	0	0	0	0	0	0	0	69	0	0	1
77	1	1	0	0	0	0	0	1	0	0	0	0	1	0	0	0	0	0	4	0	0	1	1	1	0	0	0	1	0	0	0	6	0	1	0
80	0	0	0	0	0	1	0	1	1	0	0	1	0	1	0	0	0	0	2	0	0	2	0	0	0	0	0	0	0	0	0	10	0	1	0
72	0	0	0	0	0	0	0	1	1	0	0	1	0	1	0	0	0	0	4	1	0	2	0	0	0	0	0	0	0	0	0	15	0	1	0
78	0	1	1	0	0	1	0	0	0	0	0	0	0	0	0	0	0	0	1	0	0	2	0	0	0	0	0	1	0	0	0	17	0	1	1
49	1	0	0	0	0	0	0	0	0	0	0	0	0	0	0	1	0	0	0	0	0	2	0	0	0	0	0	0	0	0	0	79	0	0	0
67	1	1	0	0	0	0	0	0	1	0	0	0	0	0	0	1	0	0	1	0	1	2	0	0	0	0	0	0	0	0	0	33	0	0	1
53	0	0	0	0	0	0	0	1	1	0	1	1	0	1	0	1	0	0	5	0	0	3	1	1	0	0	0	0	0	0	0	9	0	1	0
76	0	0	0	0	0	0	0	0	0	0	0	0	0	0	1	1	0	1	8	0	0	2	1	1	0	0	0	0	0	0	0	32	0	1	0
83	0	0	0	0	0	1	0	0	0	0	0	0	0	1	1	0	0	0	2	1	0	2	0	0	0	0	0	0	0	0	0	90	0	0	1
82	1	0	0	0	0	0	0	1	1	0	0	1	1	1	0	0	0	0	7	0	1	2	0	0	0	0	0	0	0	0	0	12	0	1	0
85	1	0	0	0	0	0	1	1	1	0	0	0	0	0	0	0	0	0	2	0	0	1	1	1	0	0	0	1	0	0	0	99	0	0	0
66	1	0	0	1	0	0	1	1	0	0	0	0	0	0	0	0	0	0	1	1	0	1	1	1	0	0	1	1	0	0	0	59	1	1	1
61	1	0	0	0	0	0	0	0	0	0	0	1	0	0	0	1	0	1	4	0	1	2	0	0	0	0	0	0	0	0	0	140	1	0	0
65	1	0	0	0	0	1	0	0	0	0	0	0	0	0	0	0	0	0	2	0	0	2	1	0	1	0	0	1	0	0	0	30	1	1	0
80	1	0	0	0	0	0	0	1	1	0	0	0	0	0	0	0	0	0	0	0	1	1	1	1	0	0	0	1	0	0	0	7	0	1	1
73	1	0	0	1	0	0	0	0	0	0	0	0	0	0	0	1	0	0	3	0	1	1	1	1	1	0	0	1	0	0	0	7	0	1	0
55	1	0	1	1	0	0	0	0	0	0	0	1	0	0	0	1	0	0	5	0	1	1	1	1	0	0	0	0	0	0	0	41	0	0	0
84	0	0	1	0	1	1	0	0	1	0	0	0	0	0	0	0	0	0	2	0	0	1	1	1	1	0	0	1	0	0	0	10	0	0	1
35	0	0	0	0	0	0	0	0	0	0	0	0	0	0	0	0	0	0	1	1	0	3	0	1	0	0	0	1	0	0	0	42	0	1	1
72	1	0	0	0	0	0	0	1	0	0	0	0	0	0	0	0	0	0	2	1	1	2	0	0	0	0	0	0	0	0	0	19	0	1	0
36	1	0	0	0	0	0	1	1	1	1	0	0	0	0	0	0	0	0	3	0	1	1	1	1	0	0	1	1	0	0	0	85	1	0	0
50	1	0	0	1	0	0	0	0	1	0	0	0	0	0	1	0	0	0	1	0	0	1	1	1	0	0	0	1	0	0	0	4	0	1	1
71	0	0	0	0	0	0	0	1	0	0	0	0	0	0	0	1	0	1	6	0	0	2	0	0	0	0	0	0	0	0	0	37	0	0	1
57	0	0	0	0	0	1	1	1	0	0	1	0	0	0	0	0	0	0	2	0	0	1	1	1	0	0	1	1	0	0	0	7	0	0	1
62	0	0	0	0	0	0	0	0	0	0	0	1	0	0	0	1	0	0	1	1	0	2	0	0	0	0	0	0	0	0	0	47	0	0	0
60	0	0	0	0	0	0	1	1	0	0	0	0	0	0	0	0	0	0	6	1	0	1	1	1	0	0	0	1	0	0	0	28	0	0	0
71	0	1	1	0	0	1	0	0	0	0	0	0	0	0	0	1	0	0	1	0	0	1	1	1	1	0	0	1	0	0	0	13	0	1	0
69	0	0	0	0	0	0	0	0	1	0	1	0	0	0	0	0	0	0	2	0	0	2	0	0	0	0	0	0	0	0	0	24	0	1	0
72	0	0	0	0	0	0	0	1	1	0	0	1	0	0	0	0	0	0	1	0	0	1	1	1	0	0	0	1	0	0	0	47	1	1	0
61	1	1	1	0	0	0	0	1	1	0	0	1	0	0	0	0	0	0	2	1	0	1	1	1	0	0	0	1	0	0	0	14	0	1	1
72	0	0	0	0	0	0	0	1	0	0	0	0	0	0	0	0	0	0	0	0	0	1	1	1	0	1	0	1	0	0	0	7	0	1	0
85	0	1	1	0	0	0	0	0	0	0	0	1	1	0	0	0	0	0	3	1	0	2	0	0	0	0	0	0	0	0	0	9	0	1	1
64	1	0	0	1	0	0	0	1	0	0	0	0	0	0	0	0	1	0	2	0	0	1	1	1	1	0	0	1	0	0	0	49	1	1	0
64	0	0	0	0	0	0	0	1	0	0	0	0	0	0	1	0	0	1	8	1	0	2	1	1	0	0	0	0	0	0	0	43	0	1	0
45	1	1	1	0	0	0	0	0	1	0	0	0	0	0	0	1	0	0	1	0	0	1	0	1	0	0	0	1	0	0	0	30	0	1	0
77	1	0	0	0	0	0	0	1	0	0	1	1	0	0	0	0	0	0	4	0	1	1	1	1	0	0	0	1	0	0	0	10	1	1	1
61	1	0	0	1	0	0	0	1	0	1	0	1	1	0	0	1	0	0	3	0	1	1	1	1	0	0	0	0	0	0	0	440	0	0	0
74	1	1	1	1	0	1	0	1	1	0	0	1	0	0	0	0	0	0	2	0	0	1	1	1	1	0	0	1	0	0	0	22	0	0	0
65	0	0	0	0	0	0	0	1	0	1	0	0	0	0	0	0	0	1	2	0	0	2	1	1	0	0	0	0	0	0	0	73	0	0	1
83	0	0	0	0	0	1	0	1	1	0	1	0	0	0	0	0	0	0	4	1	0	2	0	0	0	0	0	0	0	0	0	7	0	1	1
76	1	0	1	1	0	1	0	1	1	1	1	0	0	1	0	0	0	0	3	0	1	2	0	0	0	0	0	0	0	0	0	37	0	0	0
82	1	0	0	0	0	0	0	1	0	0	0	0	0	0	0	0	0	0	0	0	1	1	1	1	0	0	0	0	0	0	0	15	0	0	1
67	1	0	0	0	0	0	0	1	1	0	0	1	1	0	0	0	0	0	5	0	1	2	0	0	0	0	0	0	0	0	0	10	0	1	0
63	1	0	0	0	0	0	0	0	0	0	0	1	0	0	0	1	0	0	1	0	0	3	1	1	0	0	0	0	0	0	0	49	0	1	0
78	0	0	0	0	0	1	0	1	1	0	0	1	0	0	0	0	0	0	2	0	0	1	1	1	0	0	0	1	0	0	0	15	0	0	1
55	1	0	0	0	0	0	0	0	1	1	0	0	0	0	0	1	0	0	2	0	0	2	0	0	0	0	0	0	0	0	0	110	0	0	1
50	0	0	0	0	0	0	1	1	1	0	1	0	0	0	0	0	0	0	2	0	0	2	0	0	1	0	0	0	0	0	0	84	0	1	1
93	0	0	0	0	0	0	0	1	0	0	1	0	0	1	0	0	0	0	2	0	1	2	1	0	0	0	0	0	0	0	0	44	0	0	0
79	1	0	0	1	0	0	0	0	1	0	0	1	1	0	0	0	0	0	5	1	0	1	1	1	1	0	0	1	0	0	0	55	1	1	0
60	1	1	0	1	0	0	0	1	1	0	0	0	0	0	0	0	0	0	2	0	0	1	1	1	0	0	0	1	0	0	0	26	0	1	0
49	1	0	0	0	0	0	0	1	1	1	0	1	0	0	0	0	0	0	1	0	0	1	1	1	0	0	0	1	0	0	0	24	1	1	1
36	0	0	0	1	0	0	0	1	0	0	0	0	0	0	0	0	0	0	1	0	0	1	1	1	1	0	0	1	0	0	0	36	0	1	0
72	0	0	0	1	0	0	0	1	0	0	0	1	0	0	0	0	0	0	2	0	1	1	1	1	0	1	0	1	0	0	0	31	0	0	0
57	1	0	0	0	0	0	1	1	0	1	0	0	0	0	0	0	0	0	3	0	0	1	1	1	0	0	0	1	0	0	0	41	0	0	0
82	1	0	0	0	0	1	0	1	1	0	0	1	0	0	0	0	0	0	3	0	0	1	1	1	1	0	0	1	0	0	0	5	0	1	0
56	1	1	1	0	0	0	0	1	0	0	0	1	0	0	0	1	0	0	2	1	1	1	1	1	1	0	0	1	0	0	0	47	0	1	0
73	0	0	0	0	0	0	0	1	0	0	0	0	0	0	0	0	0	0	2	0	1	1	1	1	0	0	0	1	0	0	0	20	1	1	0
52	1	1	1	0	0	0	0	0	0	0	0	0	0	0	0	1	0	0	1	0	0	3	1	1	0	0	0	1	0	0	0	10	0	1	0
85	1	0	0	1	0	0	0	1	1	0	0	0	0	0	0	0	0	0	3	0	0	1	1	1	0	0	0	1	0	0	0	16	1	1	0
88	0	0	0	0	0	1	0	1	1	0	1	1	1	0	0	0	0	0	4	0	1	2	1	1	0	0	0	0	0	0	0	12	0	1	0
52	0	0	0	0	0	0	0	1	0	0	0	0	0	0	0	1	0	0	0	0	0	2	0	0	0	0	0	0	0	0	0	167	1	1	1
86	0	0	0	0	0	0	0	1	0	0	0	0	0	0	1	0	0	0	0	1	1	1	1	1	0	1	0	0	0	0	0	4	0	1	0
50	1	0	0	0	0	0	0	1	0	0	0	0	0	0	0	0	0	0	0	0	0	1	1	1	0	0	0	0	0	0	0	60	1	1	0
77	1	0	0	1	0	0	0	0	0	0	0	0	0	0	0	1	0	0	1	0	0	2	1	0	0	0	0	1	0	0	0	45	0	1	0
30	0	0	0	0	0	0	0	1	1	0	0	0	0	0	0	0	0	0	0	0	1	1	1	1	1	0	1	1	0	0	0	45	0	1	0
54	1	0	0	0	0	0	0	1	0	0	0	0	0	0	0	0	0	0	0	0	1	1	1	1	1	0	0	1	0	0	0	55	0	0	0
76	1	0	0	1	0	0	0	1	0	0	0	0	0	1	0	0	0	0	2	1	0	1	1	1	0	0	0	1	0	0	0	87	1	1	0
61	1	1	0	0	0	0	1	1	1	0	0	1	0	0	0	0	0	0	2	0	0	1	0	1	0	0	0	1	0	1	0	47	0	1	0
81	0	0	0	0	0	0	0	0	0	0	0	0	0	0	0	0	0	0	2	1	0	2	0	0	0	0	0	0	0	0	0	75	0	0	0
75	1	1	1	0	0	0	0	1	1	0	0	1	0	0	0	0	0	0	5	1	0	1	1	1	0	0	1	1	0	0	0	31	0	1	0
29	0	1	0	0	0	0	0	1	1	0	0	0	0	0	0	1	0	0	0	0	1	1	1	1	0	0	0	1	0	0	0	33	1	1	0
85	0	0	0	0	0	0	0	1	1	0	0	0	0	0	0	0	0	0	0	0	0	1	1	1	1	1	0	1	1	0	0	37	0	1	1
42	1	1	0	0	0	0	0	0	1	0	0	0	0	0	0	1	0	0	0	0	1	2	1	0	0	0	0	0	0	0	0	6	0	1	1
76	0	0	0	1	0	0	0	1	0	0	0	0	0	0	0	1	0	0	3	0	0	1	1	1	0	0	0	0	0	0	0	56	1	1	1
58	0	0	0	0	0	0	0	1	0	0	1	1	0	1	0	0	1	0	1	0	0	1	1	1	0	1	0	0	0	0	0	7	0	1	1
33	1	1	0	0	0	0	0	0	0	0	0	0	0	0	0	1	0	0	1	0	0	2	0	0	0	0	0	0	0	0	0	82	1	0	0
19	1	0	0	0	0	0	1	1	0	0	0	0	0	1	0	0	1	0	1	0	0	1	1	1	0	1	0	0	0	0	0	213	0	0	0
77	1	0	0	0	0	0	0	1	1	0	1	1	0	1	0	1	0	0	6	0	0	2	0	0	0	0	0	0	0	0	0	5	0	1	1
52	1	0	0	1	0	0	0	1	0	0	0	1	0	0	0	1	0	0	1	1	0	3	1	1	0	0	0	0	0	0	0	9	0	1	1
50	1	0	0	0	0	0	0	0	0	0	0	0	0	0	1	1	0	0	0	1	0	1	1	1	0	1	0	1	0	0	0	14	0	1	1
58	0	0	0	0	0	0	0	1	0	0	0	0	0	0	0	0	0	0	1	0	0	1	1	1	0	1	0	1	1	0	0	4	0	0	1
32	1	0	0	0	0	0	0	1	1	0	0	0	0	0	0	0	0	1	2	0	0	1	1	1	0	1	0	1	0	0	0	6	0	0	1
50	1	1	1	0	0	0	0	0	0	0	0	0	0	0	0	1	0	0	1	1	0	2	0	0	0	0	0	0	0	0	0	66	1	1	0
61	0	0	0	0	0	0	0	0	0	0	0	1	0	0	0	1	0	0	0	1	0	2	0	0	0	0	0	0	0	0	0	59	1	1	1
49	0	1	0	0	0	0	0	1	1	0	0	1	0	0	0	0	0	0	0	1	1	1	1	1	0	1	0	1	1	1	0	16	0	1	0
68	1	1	0	0	0	0	0	1	1	0	0	1	0	0	0	0	1	0	3	1	0	1	1	1	0	0	1	1	1	0	0	43	1	1	0
84	1	1	0	0	0	1	0	1	0	0	0	0	0	0	0	0	0	0	2	1	1	1	1	1	0	1	1	1	0	0	0	69	1	0	0
31	1	1	1	0	0	0	0	1	0	0	0	0	0	0	0	1	0	0	1	0	0	1	0	1	0	0	0	0	0	0	0	23	0	1	1
45	0	1	0	0	0	0	0	1	0	0	0	0	0	0	0	0	0	1	2	0	1	1	1	1	0	1	0	1	1	0	0	36	1	1	0
69	1	0	0	0	0	0	0	1	1	1	0	1	0	0	0	1	0	0	0	1	1	2	0	0	0	0	1	0	0	0	0	55	1	1	1
57	0	1	0	0	0	0	0	1	1	0	0	1	0	0	0	1	0	0	4	1	0	2	0	1	0	0	0	0	1	0	0	15	0	1	1
23	1	0	0	0	0	0	0	1	0	0	0	0	0	0	0	0	0	1	2	1	1	2	0	0	0	1	0	0	0	0	0	78	1	1	1
66	1	0	1	0	0	0	0	0	1	0	1	1	0	0	0	1	0	0	4	1	1	1	1	1	1	0	1	1	0	0	0	105	1	1	0
39	1	0	0	0	0	0	0	1	0	0	0	0	0	0	0	0	0	0	0	0	0	1	1	1	1	1	1	1	0	0	0	53	1	1	0
58	0	1	1	0	0	0	0	1	1	0	0	0	0	0	0	1	0	0	1	0	0	1	1	1	0	1	0	1	0	0	0	7	0	1	0
37	0	0	0	0	0	0	0	1	1	0	0	0	0	0	0	1	1	1	2	0	1	1	1	1	0	1	0	1	0	0	0	11	0	1	0
41	1	0	0	0	0	0	0	0	0	0	0	0	0	0	0	0	0	0	0	0	1	1	1	1	0	0	0	1	0	0	0	85	0	0	0
66	1	0	0	0	0	0	0	1	0	0	0	0	0	0	0	0	0	0	0	1	0	2	0	1	1	0	0	1	0	0	1	22	1	1	0
74	1	0	0	0	0	1	0	1	0	0	0	0	0	0	0	0	0	0	1	0	0	1	1	1	1	1	1	1	0	0	0	107	0	1	0
66	1	0	0	1	0	0	0	0	0	0	0	0	0	0	0	1	0	0	1	0	1	1	1	1	1	1	0	1	0	0	0	24	1	1	1
61	1	1	0	0	0	0	0	1	0	0	0	0	0	0	0	1	0	0	1	1	0	1	1	1	1	1	0	1	0	0	1	5	0	1	0
46	1	0	0	0	0	0	1	1	1	1	0	0	0	1	0	1	0	0	3	1	0	2	1	0	0	0	0	0	0	0	0	10	0	1	0
62	1	1	1	0	0	1	0	1	1	1	0	1	0	1	0	1	0	0	2	0	0	2	0	0	0	0	1	0	0	0	0	21	0	1	1
83	1	0	0	0	0	0	0	1	0	1	0	0	1	0	0	1	0	1	7	1	0	2	0	1	0	0	0	0	0	0	0	85	1	0	1
79	1	0	0	0	0	0	1	1	0	1	1	0	0	1	0	0	0	0	0	1	1	1	1	1	1	1	0	1	0	0	0	5	1	1	0
74	1	0	1	1	0	0	1	1	1	1	1	1	0	1	1	0	1	0	10	0	0	1	1	1	1	1	0	1	1	0	0	14	1	1	0
97	1	0	0	0	0	0	0	1	0	0	0	1	0	1	0	1	1	0	0	1	1	2	0	0	0	0	0	0	0	0	0	25	1	0	0
60	1	0	0	0	0	1	0	1	0	0	0	0	0	1	0	0	0	0	0	1	0	1	1	1	1	1	0	0	0	0	0	6	0	1	1
63	1	0	0	0	0	0	1	1	1	1	0	1	0	0	0	1	1	0	4	0	1	2	0	1	0	0	0	1	0	0	0	27	0	1	1
59	0	0	0	0	0	0	1	1	0	1	0	0	0	1	0	0	0	1	7	0	0	1	1	1	0	1	0	1	0	0	0	4	0	0	0
30	0	0	1	0	0	0	1	1	1	0	0	0	0	1	0	0	0	0	2	1	0	1	1	1	0	1	0	1	1	0	0	44	1	0	0
74	1	1	0	0	0	0	1	1	0	0	0	0	0	1	0	1	1	0	0	0	0	2	0	1	0	0	0	1	0	0	0	9	0	1	1
87	1	0	0	0	0	0	0	1	0	0	0	0	0	1	0	1	0	0	1	0	0	2	1	0	0	0	0	0	0	0	0	31	1	1	0
77	1	0	0	0	0	0	0	1	1	0	0	0	0	1	0	1	1	0	0	0	0	2	0	0	0	0	0	0	0	0	0	20	0	1	1
21	1	0	0	1	0	0	0	1	1	0	0	0	0	1	1	1	1	0	0	0	0	2	1	1	0	1	0	0	0	0	0	20	1	1	1
79	1	0	0	1	0	1	1	1	1	0	0	1	0	1	0	1	0	0	5	1	0	1	1	1	1	1	0	1	1	0	1	32	1	1	0
89	1	1	0	0	0	1	1	1	1	1	0	0	0	1	0	1	1	0	6	0	0	1	1	1	0	0	0	1	0	0	0	2	0	1	0
74	0	0	0	0	0	0	0	0	1	0	0	1	0	1	0	1	0	0	3	0	0	2	0	0	0	0	0	0	0	0	0	4	0	1	1
49	1	0	0	0	0	0	1	0	1	0	0	1	0	1	0	1	0	0	2	0	0	2	0	0	0	0	0	0	0	0	0	4	0	1	1
56	1	0	0	0	0	0	0	0	0	0	0	1	0	1	0	1	0	1	7	0	1	2	1	0	0	1	0	0	0	0	0	5	0	1	1
60	1	0	0	1	1	1	0	1	0	0	0	1	0	1	0	0	0	0	1	0	0	1	1	1	0	1	0	1	0	0	0	36	1	1	0
75	1	0	0	0	0	1	1	1	1	0	0	0	0	1	0	0	0	0	2	1	0	1	1	1	0	1	0	1	1	0	0	14	0	1	1
89	1	1	1	0	0	0	1	1	0	0	0	0	1	1	0	1	0	0	2	0	0	2	0	1	1	0	1	1	0	0	0	5	0	1	0
31	0	0	0	0	0	0	1	1	1	1	1	0	0	0	0	1	0	1	2	1	0	1	1	1	0	0	1	0	0	0	0	11	1	0	1
52	1	1	1	0	0	0	0	1	1	0	0	0	0	0	0	1	0	0	2	0	1	1	1	1	0	0	0	0	0	1	0	5	0	1	1
68	1	0	0	0	0	1	1	0	0	1	0	0	0	1	0	1	0	1	3	0	0	1	1	1	0	0	0	1	0	0	0	14	0	1	1
46	1	0	0	0	0	0	0	1	0	0	1	0	0	0	0	1	0	0	2	1	1	2	0	1	0	0	0	0	0	0	0	30	0	1	1
60	0	0	0	0	0	0	0	1	0	0	0	0	0	1	0	0	0	0	0	0	0	2	1	0	0	1	0	0	0	0	0	3	0	1	1
38	1	0	0	0	0	0	0	1	1	0	0	1	0	0	0	1	0	0	3	0	1	2	0	0	0	0	0	0	0	0	0	9	0	1	1
85	0	0	0	1	1	0	1	1	1	0	0	1	0	1	0	1	0	0	2	0	0	1	1	1	1	0	0	1	0	1	0	7	0	1	0
28	1	0	0	0	0	0	0	1	0	0	0	0	0	1	0	1	0	0	1	0	0	2	1	0	0	0	0	0	0	0	0	26	0	1	1
49	1	1	1	0	0	0	0	1	0	0	0	0	0	0	0	1	0	1	3	1	0	2	0	0	0	0	0	0	0	0	0	56	0	0	0
81	0	0	0	0	0	0	1	1	1	0	1	1	0	1	0	0	0	0	2	0	0	3	1	1	0	0	0	0	0	0	0	21	0	1	0
50	1	0	0	0	0	0	1	1	0	0	0	1	0	0	0	0	0	0	1	0	0	3	1	1	0	0	0	1	0	0	0	444	1	0	0
53	1	0	0	0	0	0	0	1	0	0	0	0	0	1	0	0	0	1	6	0	0	2	1	0	0	0	0	0	0	0	0	7	0	1	1
55	0	0	0	0	0	0	0	1	0	0	0	0	0	1	0	0	0	0	1	0	0	1	1	1	0	1	0	0	0	0	0	39	0	0	1
59	1	0	0	0	0	1	0	1	1	0	0	1	0	1	0	0	1	0	4	0	1	2	0	1	0	0	1	0	0	0	0	21	1	1	0
69	1	1	1	0	0	1	0	0	0	0	0	1	0	1	0	0	0	0	4	0	0	2	0	1	1	0	1	0	0	0	0	3	0	1	1
57	0	1	0	0	0	0	0	1	1	0	0	1	0	1	0	0	1	0	2	0	0	2	1	0	0	0	0	0	0	0	0	8	0	1	1
43	1	0	0	0	0	0	1	1	0	0	1	0	0	1	0	0	0	0	0	0	0	1	1	1	1	1	0	0	1	0	0	13	0	1	1
77	1	0	0	0	0	0	1	1	0	0	1	1	0	1	0	0	0	0	7	0	1	1	1	1	0	1	0	1	0	0	0	5	0	1	1
63	1	0	0	0	0	0	1	1	1	1	0	1	0	1	0	1	0	0	4	0	1	1	1	1	0	0	1	1	0	0	0	13	0	1	0
82	1	1	1	0	0	1	0	0	1	0	1	0	1	1	0	0	0	1	2	0	0	1	1	1	0	1	0	0	0	0	0	65	0	0	0
46	1	0	0	0	0	0	0	1	0	1	0	1	0	1	0	1	0	0	10	1	1	2	0	0	0	0	0	0	0	0	0	11	0	0	1
47	1	0	0	0	0	0	0	1	0	0	0	0	0	1	0	1	0	0	6	0	0	2	1	0	0	0	0	0	0	0	0	34	0	0	0
74	0	0	0	0	0	0	0	1	0	0	0	0	0	1	0	1	0	1	2	0	0	2	0	0	0	0	0	0	0	0	0	13	0	1	1
87	1	0	0	0	0	1	0	1	0	0	0	0	0	1	0	0	0	1	3	0	1	2	0	0	0	0	0	0	0	0	0	60	0	0	1
45	0	0	0	0	0	0	0	1	0	1	0	0	0	0	0	1	0	1	6	0	0	2	0	1	0	0	0	0	0	0	0	36	0	0	1
62	1	0	0	0	0	0	1	1	0	0	0	0	0	1	0	0	0	0	2	0	0	2	1	0	0	0	0	1	0	0	0	6	0	1	1
74	1	0	0	0	0	0	0	1	1	0	0	1	1	1	0	0	0	0	4	1	1	2	0	0	0	0	0	0	0	0	0	16	0	1	0
87	1	0	0	0	0	0	0	1	0	0	0	1	0	1	0	0	0	0	3	1	1	2	1	0	1	0	0	0	0	0	0	67	1	0	1
34	0	0	0	0	0	0	1	1	1	1	0	0	0	1	0	1	0	0	3	1	0	2	0	0	1	0	0	1	0	0	0	24	0	1	0
77	0	1	0	1	0	0	0	1	1	0	1	1	0	1	0	1	0	0	2	1	0	2	1	1	0	0	0	0	0	0	0	79	0	0	0
44	1	0	0	0	0	0	1	1	1	0	0	0	0	1	0	0	0	0	2	0	0	2	0	0	0	0	0	1	0	0	0	43	0	0	1
19	0	0	0	0	0	0	0	1	1	0	1	0	0	1	0	0	0	0	2	0	0	1	1	1	0	0	0	1	0	0	0	5	0	1	1
71	1	0	0	0	0	0	1	1	1	1	1	0	0	1	0	1	0	0	3	1	0	1	1	1	0	0	0	1	0	0	0	18	0	0	1
65	1	0	0	0	0	0	1	1	0	1	0	1	0	0	0	1	0	0	1	0	0	1	1	1	0	0	0	1	0	0	0	15	0	1	1
85	1	0	0	1	1	0	0	1	0	0	0	0	0	1	0	0	0	0	1	0	1	2	1	0	0	0	1	1	0	0	0	44	0	1	1
79	0	1	1	0	0	1	0	0	0	0	0	1	0	1	0	1	0	0	2	0	1	2	1	0	0	0	0	0	0	0	0	41	0	1	1
77	0	0	0	1	1	1	1	1	1	0	0	0	0	1	0	1	0	0	1	0	0	1	1	1	0	1	0	1	0	0	0	3	0	1	0
56	0	0	0	0	0	0	1	0	0	1	1	1	0	1	0	1	0	0	4	0	1	2	0	0	0	0	0	1	0	0	0	15	0	1	1
66	0	0	0	0	0	0	0	0	0	0	0	0	0	1	0	1	0	1	6	0	1	2	0	0	0	0	0	0	0	0	0	7	0	1	1
59	0	0	0	0	0	0	0	1	0	0	0	1	0	0	0	1	0	0	3	0	0	2	1	0	0	0	0	0	0	0	0	39	0	1	0
73	0	0	0	0	0	0	0	1	0	0	0	0	0	1	0	1	0	0	1	1	0	2	1	1	0	0	0	0	0	0	0	18	1	1	1
75	0	0	0	0	0	0	1	1	1	0	1	0	0	1	0	0	0	0	3	1	0	1	1	1	0	0	0	1	0	0	0	12	0	1	1
57	1	0	0	0	0	0	1	1	0	0	0	0	0	1	0	1	0	0	2	0	0	1	1	1	0	0	0	1	0	0	0	60	1	0	1
43	1	0	0	0	0	0	1	1	1	1	0	0	0	1	0	1	0	0	6	0	0	1	1	1	0	1	0	1	0	0	0	17	1	0	0
48	1	0	0	0	0	0	1	1	0	0	1	0	0	1	0	0	0	0	0	0	0	1	1	1	0	0	0	1	0	0	0	7	0	1	1
77	0	0	0	0	0	0	1	1	1	1	1	0	0	1	0	0	0	0	4	0	1	1	1	1	0	0	1	1	0	0	0	23	0	0	1
72	1	0	0	0	0	0	1	1	1	0	1	0	0	1	0	1	1	1	2	1	0	1	1	1	0	0	0	1	1	0	0	37	0	0	1
85	0	0	0	0	0	0	1	1	0	0	1	1	1	1	0	0	0	0	3	1	0	1	1	1	0	0	0	1	0	0	0	5	0	1	0
79	1	0	0	0	0	0	1	1	1	0	0	1	0	1	0	0	0	0	8	0	0	1	1	1	0	0	0	1	1	0	0	5	0	0	0
36	1	0	0	0	0	0	0	1	0	0	0	0	0	1	0	0	0	1	6	0	1	2	1	0	0	1	0	0	0	0	0	14	0	1	1
42	0	0	0	0	0	0	0	1	0	0	0	0	0	1	0	1	1	1	6	0	1	2	0	0	0	0	0	0	0	0	0	56	0	1	0
72	0	0	0	0	0	0	1	1	1	0	1	0	0	1	0	1	0	1	6	1	0	1	1	1	0	0	0	1	1	0	0	7	0	1	0
37	0	0	0	0	0	0	0	1	0	0	0	0	0	1	0	0	0	0	0	0	0	2	1	1	0	0	0	0	1	0	0	4	0	0	1
63	1	0	0	0	0	0	0	0	0	0	0	0	0	1	0	1	0	0	2	0	0	2	1	0	0	0	0	0	0	0	0	48	0	0	1
74	1	0	0	0	0	1	0	1	0	0	0	0	0	0	0	1	0	1	3	0	1	1	1	1	0	1	1	1	0	0	0	45	0	0	1
74	1	0	0	0	0	1	0	1	0	0	1	0	0	1	0	0	0	0	2	0	1	2	1	1	0	0	0	0	0	0	0	31	0	1	1
62	1	0	0	0	0	0	0	1	1	1	1	0	0	1	0	1	0	1	6	0	1	2	0	1	0	0	0	0	0	0	0	10	0	1	0
74	1	0	0	0	0	0	0	0	1	0	0	1	0	1	0	1	0	0	3	0	0	2	0	0	1	0	0	0	1	0	0	55	1	1	0
58	0	0	0	0	0	0	1	1	1	0	0	0	0	1	0	0	0	0	3	0	0	1	1	1	0	0	0	1	0	0	0	39	0	0	0
67	0	1	1	0	0	0	0	1	1	0	0	1	0	0	0	1	0	0	3	0	0	2	0	1	1	0	1	1	0	0	0	23	0	1	0
77	1	0	0	0	0	0	0	1	0	0	0	0	0	1	0	0	1	1	2	1	1	1	1	1	0	0	0	1	0	0	0	54	1	0	0
67	1	0	0	0	0	1	1	1	1	0	0	1	0	1	0	0	0	0	1	0	0	1	1	1	0	0	1	1	0	0	0	4	0	1	0
83	0	0	0	0	0	0	0	1	0	0	0	0	0	1	0	1	0	0	1	1	1	2	1	0	0	0	0	0	0	0	0	30	0	1	0
77	0	0	0	0	0	0	0	0	1	1	0	0	0	1	0	0	0	0	4	0	1	2	1	0	0	0	0	0	1	0	0	12	0	1	1
83	0	0	0	0	0	1	0	1	0	0	0	1	1	1	0	1	0	0	2	0	1	2	1	0	0	0	0	0	0	0	0	47	0	1	1
21	0	0	0	0	0	0	1	1	1	0	0	0	0	1	0	1	0	0	0	1	0	1	1	1	0	0	1	1	0	0	0	3	0	1	0
78	1	1	1	0	0	0	1	1	1	0	0	1	0	1	0	1	0	0	2	1	1	2	1	1	0	0	0	0	0	0	0	59	0	0	1
74	1	0	0	0	0	0	0	0	0	0	0	0	0	0	0	0	0	0	0	1	0	3	0	0	0	0	0	0	0	0	0	13	0	1	0
79	1	0	0	0	0	0	1	1	0	0	1	1	0	1	1	0	0	0	1	0	0	1	1	1	0	0	0	1	0	0	0	20	0	1	0
46	1	0	0	0	0	0	1	1	1	1	0	0	0	1	0	0	0	0	1	0	0	2	1	0	0	0	0	1	0	0	0	21	0	0	1
70	1	0	0	0	0	1	0	0	0	0	1	0	0	1	0	0	0	0	1	1	1	1	1	1	0	0	0	1	0	0	0	45	0	0	1
62	1	0	0	0	0	0	1	1	1	1	0	1	0	1	0	0	0	0	0	0	1	1	1	1	0	0	0	1	0	0	0	36	0	0	0
89	1	1	1	0	0	0	1	1	1	0	0	1	0	1	0	0	0	0	5	0	0	3	1	0	0	0	0	1	0	0	0	5	0	1	1
58	1	0	0	0	0	0	0	1	0	0	0	0	0	1	0	0	0	0	2	0	1	2	1	0	0	0	0	0	0	0	0	99	1	0	1
47	1	0	0	0	0	0	1	1	1	0	0	1	0	0	0	0	0	0	1	0	0	3	1	1	0	0	0	1	0	0	0	18	0	1	1
78	1	0	0	0	0	0	1	1	1	0	1	1	0	1	0	0	0	1	7	0	1	1	1	1	0	0	1	1	0	0	0	7	0	1	1
44	1	0	0	0	0	0	1	1	0	0	1	0	0	0	0	0	0	0	0	1	0	3	1	1	0	0	1	1	0	0	0	7	0	1	1
74	0	0	0	0	0	1	0	0	1	0	0	1	0	1	0	1	0	0	0	0	1	1	1	1	1	0	0	0	0	0	0	2	0	1	0
72	1	1	1	1	1	1	1	0	0	0	0	0	1	0	0	1	0	0	3	1	0	1	1	1	0	0	1	0	0	0	0	95	1	0	0
49	1	0	0	0	0	0	0	1	1	0	0	0	0	0	0	1	0	1	2	1	0	2	0	0	0	0	0	0	0	0	0	40	0	0	1
76	0	0	1	0	0	1	1	1	0	0	1	0	0	1	0	1	0	0	3	0	0	1	1	1	0	0	0	1	0	0	0	8	0	1	1
52	0	0	0	0	0	0	0	1	0	0	0	0	0	1	0	1	0	0	2	0	0	2	1	0	0	0	0	0	0	0	0	27	0	0	1
53	1	0	0	0	0	0	1	1	1	1	1	0	0	1	0	0	0	1	0	0	0	1	1	1	0	0	0	1	1	0	0	2	0	1	1
74	1	0	0	0	0	0	0	0	0	0	0	0	0	1	0	0	0	0	1	0	0	2	0	0	0	0	0	1	0	0	0	21	0	1	0
87	1	1	1	0	0	0	1	1	1	1	1	0	0	1	0	0	0	0	3	0	0	1	1	1	0	0	1	1	0	0	0	20	0	0	0
54	1	0	0	0	0	0	0	1	0	1	0	0	0	0	0	1	0	1	7	0	0	1	1	1	0	0	1	1	0	0	0	26	0	0	0
56	0	0	0	0	0	0	1	1	0	0	0	0	0	1	0	0	0	1	6	0	0	3	1	0	0	0	0	0	0	0	0	21	0	1	0
86	1	0	0	1	0	0	0	0	0	0	0	0	0	0	0	1	0	0	1	0	0	1	1	1	0	0	0	1	0	0	0	45	0	0	0
67	0	1	1	0	0	0	1	1	0	0	0	0	0	1	0	1	0	0	1	1	1	2	0	1	0	0	0	0	0	0	0	40	0	0	0
65	1	0	0	0	0	0	0	0	0	0	1	0	0	1	0	1	0	1	3	0	1	2	1	0	0	0	0	0	0	0	0	10	0	1	1
67	1	0	0	0	0	1	0	0	1	1	0	0	0	1	0	0	0	0	1	0	1	1	1	1	0	0	0	0	0	0	0	40	0	0	0
40	1	0	0	0	0	0	0	1	0	0	0	0	0	0	0	1	0	0	0	1	1	2	0	0	0	0	0	1	0	0	0	30	0	1	0
46	1	0	0	0	0	0	0	0	0	1	0	1	0	1	0	0	0	0	2	0	1	2	0	0	0	0	0	0	0	0	0	5	0	1	1
38	1	0	0	1	1	0	1	1	0	0	0	0	0	1	0	0	0	0	1	0	0	1	1	1	1	0	1	1	0	0	0	2	0	1	1
66	1	0	0	0	0	0	0	1	1	0	0	1	0	1	0	1	0	0	3	1	0	2	0	0	0	0	0	0	1	0	0	16	0	1	1
67	1	0	0	1	0	0	1	1	0	0	0	0	0	1	0	1	0	0	1	0	0	3	1	1	1	0	0	1	0	0	0	6	0	1	1
73	1	0	0	0	0	0	0	0	0	1	0	0	0	0	0	1	0	0	3	1	1	2	0	0	0	0	0	0	0	0	0	30	0	0	1
46	0	0	0	0	0	0	0	1	0	0	0	0	0	0	0	1	0	1	6	0	0	2	1	0	0	0	0	0	0	0	0	33	1	0	0
87	0	1	0	1	1	0	1	1	0	1	0	0	0	1	0	1	0	0	1	0	0	3	0	1	1	0	0	1	0	0	0	23	0	1	1
83	0	0	0	0	0	0	1	1	0	1	0	0	0	1	0	1	0	1	5	0	0	2	0	0	0	0	0	0	0	0	0	30	0	1	0
89	1	0	0	1	1	0	0	1	1	0	0	1	0	1	0	1	0	0	6	1	1	2	0	0	0	0	0	0	0	0	0	45	1	0	0
81	1	1	1	0	0	0	1	1	1	1	1	0	0	1	0	0	0	0	2	1	1	1	1	1	0	1	0	1	0	0	0	46	1	0	0
61	0	0	0	0	0	0	0	1	0	0	1	0	0	1	0	1	0	0	1	0	0	2	0	0	0	0	0	0	0	0	0	33	0	0	1
25	0	0	0	0	0	0	0	1	0	0	0	0	0	0	0	1	0	0	0	1	0	2	1	0	0	1	0	0	0	0	0	53	1	0	1
71	0	1	1	0	0	0	0	1	0	0	0	0	0	1	0	1	0	0	1	1	1	3	1	0	0	0	0	0	0	0	0	6	0	1	1
78	1	0	0	1	0	0	0	1	1	0	1	1	0	1	0	0	0	0	2	0	0	3	0	0	0	0	0	0	0	0	0	31	0	1	1
41	1	0	0	0	0	0	1	1	1	1	0	0	0	1	0	1	0	1	2	0	0	1	1	1	0	1	0	1	0	0	0	45	1	0	1
84	0	1	1	0	0	0	1	1	1	0	0	1	0	1	1	0	0	0	6	1	0	2	1	0	0	0	0	0	0	0	0	16	0	1	1
54	1	0	0	1	1	1	1	1	0	0	0	0	0	1	0	0	1	0	3	1	1	1	1	1	0	0	0	1	0	0	0	81	0	0	0
84	1	0	0	0	0	0	0	0	0	0	0	0	0	1	0	1	0	0	3	0	0	2	1	1	0	0	0	0	0	0	0	42	0	0	1
40	0	1	1	0	0	1	1	1	0	0	0	0	0	0	0	0	0	0	1	1	0	1	1	1	1	1	0	1	0	0	0	21	1	1	0
66	1	0	0	0	0	0	0	1	1	0	1	0	1	0	0	1	0	0	1	0	0	2	0	0	0	0	0	0	0	0	0	58	1	0	0
58	0	0	0	0	0	0	0	1	0	0	0	1	0	0	0	1	0	0	3	0	0	2	0	0	0	0	0	0	0	0	0	23	0	1	1
82	0	0	0	0	0	0	0	0	1	0	0	0	0	1	0	0	1	1	2	0	0	2	0	0	0	0	0	0	0	0	0	150	1	0	1
70	0	1	0	1	1	0	0	0	0	0	0	0	0	0	0	0	1	0	1	1	0	1	1	1	0	1	1	1	0	0	0	44	1	1	1
36	1	1	0	0	0	0	0	1	0	0	0	0	0	0	0	1	0	0	3	0	1	1	1	1	1	0	0	0	0	0	0	7	0	1	1
58	1	0	0	0	0	0	1	1	0	1	1	0	0	0	0	0	0	0	3	1	0	1	1	1	0	1	0	1	0	0	0	6	0	1	1
84	0	0	0	1	0	0	1	1	1	0	0	0	0	0	0	0	0	0	1	1	0	1	1	1	1	1	0	1	1	0	0	40	0	0	1
48	1	0	0	1	0	0	0	1	0	0	0	0	0	0	0	0	0	0	2	1	0	1	1	1	0	1	0	1	0	0	0	19	0	1	0
73	1	1	1	0	0	0	0	1	1	0	0	1	0	0	0	0	0	0	4	0	0	2	0	0	0	0	0	0	0	0	0	10	0	1	0
60	1	0	0	0	0	0	0	0	0	0	0	0	0	0	1	1	1	0	1	0	0	2	0	0	0	0	0	0	0	0	0	96	0	0	1
57	1	0	0	0	0	0	0	1	0	0	1	0	0	0	0	1	0	0	2	0	1	3	1	1	0	0	0	1	0	0	0	102	0	1	1
73	1	0	0	0	0	0	0	0	0	0	1	1	0	0	0	1	0	0	2	1	0	2	0	0	0	0	0	0	0	0	0	72	1	0	0
76	0	0	0	0	0	0	0	0	0	1	0	0	0	0	0	1	0	1	9	1	1	2	1	0	0	0	0	0	0	0	0	14	0	1	1
56	1	0	0	0	0	0	0	1	1	0	0	0	0	0	0	0	1	0	2	1	0	2	1	0	0	1	0	0	0	0	0	36	0	1	1
75	1	0	0	1	0	1	0	0	0	0	0	1	1	0	0	1	0	0	3	1	0	2	1	0	0	0	0	0	0	0	0	50	0	0	1
88	1	1	0	0	0	0	1	1	1	0	0	0	0	1	0	0	1	0	5	0	0	1	1	1	1	1	0	0	0	0	0	40	0	0	0
58	0	0	0	1	0	0	1	0	0	0	0	1	0	0	0	1	0	1	3	0	0	1	1	1	0	1	0	1	0	0	0	18	1	1	0
65	0	0	0	0	0	0	0	0	0	0	0	0	0	0	0	1	0	1	6	0	1	2	0	0	0	0	0	0	0	0	0	33	0	0	0
91	1	0	0	0	0	0	0	0	0	0	0	0	0	0	0	1	0	1	2	1	0	2	1	0	0	1	0	0	0	0	0	45	0	0	0
69	0	0	0	0	0	1	1	0	0	1	0	1	0	0	0	1	0	0	0	0	0	2	1	0	1	0	0	0	0	0	0	7	0	1	1
81	0	0	0	1	0	1	0	0	0	0	0	1	0	0	0	1	0	0	3	1	0	1	1	1	0	0	0	1	0	0	0	65	0	0	0
81	1	0	0	0	0	0	0	0	0	0	0	1	0	0	0	1	0	1	9	0	0	2	0	0	0	0	0	0	0	0	0	31	0	0	0
63	0	0	0	0	0	0	1	0	0	0	0	0	0	0	1	0	0	1	6	0	0	2	1	0	0	0	0	1	0	0	0	31	0	0	1
74	0	0	0	0	0	1	0	0	1	0	0	1	0	0	0	0	0	0	5	1	1	2	0	0	0	0	0	0	0	0	0	32	0	1	1
81	1	0	0	0	0	0	0	1	0	0	0	0	0	0	0	0	0	0	4	1	1	1	1	1	0	1	0	1	0	0	0	8	0	0	0
82	1	0	0	0	0	1	0	1	0	0	0	0	0	0	1	0	0	0	2	0	1	2	0	1	0	0	0	0	0	0	0	40	1	1	1
68	1	0	0	0	0	0	1	1	0	0	0	0	0	0	0	0	0	0	6	0	0	1	1	1	0	1	0	1	0	0	0	10	0	1	1
87	1	0	0	0	0	1	0	1	0	0	0	0	0	0	0	0	0	0	1	1	0	2	1	1	1	1	0	1	0	0	0	35	0	0	1
53	1	0	0	0	0	1	0	1	0	0	0	0	0	0	0	0	0	0	0	1	1	1	1	1	0	0	0	0	0	0	0	93	0	0	0
69	1	0	0	0	0	1	0	0	0	0	0	0	0	0	0	1	0	0	2	1	0	2	0	0	0	0	0	0	0	0	0	100	1	0	1
32	0	0	0	0	0	0	0	0	0	0	0	0	0	0	0	0	1	1	3	1	0	1	1	1	0	1	0	1	0	0	0	4	0	1	1
81	1	0	0	0	0	0	0	0	0	0	0	0	0	0	0	1	0	1	6	1	0	2	0	0	0	0	0	0	0	0	0	23	0	0	0
60	1	1	0	0	0	1	0	0	1	0	0	0	0	0	1	1	0	1	3	0	1	1	1	1	0	0	0	0	0	0	0	4	0	1	0
61	1	0	0	0	0	0	0	0	0	0	0	0	0	0	0	1	0	1	2	0	0	2	0	1	0	0	0	0	0	0	0	72	0	0	1
35	1	0	0	0	0	0	0	0	0	0	0	0	0	0	0	1	0	1	6	1	1	2	1	0	0	0	0	0	0	0	0	50	0	0	0
85	1	0	0	0	0	0	0	1	0	0	0	0	0	0	0	0	0	0	3	0	0	1	1	1	0	1	0	1	0	0	0	10	0	1	0
72	1	0	0	0	0	0	0	1	1	0	0	0	1	1	0	0	0	0	9	0	0	1	1	1	0	1	0	0	0	0	0	35	0	0	1
59	1	0	0	0	0	1	0	1	1	0	0	1	0	0	0	1	0	0	1	1	0	2	0	0	0	0	0	0	0	0	0	70	1	1	1
49	1	0	0	0	0	0	1	0	1	1	1	0	0	0	0	1	0	0	3	0	1	2	1	1	0	0	0	0	0	0	0	18	0	1	1
65	1	1	1	0	0	0	0	0	0	0	0	1	0	0	0	1	0	0	2	0	0	3	1	1	0	0	0	0	0	0	0	124	1	0	1
88	0	0	0	0	0	0	0	0	0	0	0	0	0	0	0	0	0	0	2	1	0	2	1	0	0	0	0	0	0	0	0	69	0	1	0
64	1	0	0	1	0	0	0	0	1	0	0	1	0	0	0	0	0	0	2	0	0	2	1	0	1	0	0	0	0	0	0	13	0	1	1
48	1	0	0	0	0	0	0	0	0	0	0	1	0	0	0	1	0	0	2	0	0	2	0	0	0	0	0	0	0	0	0	24	0	1	0
57	0	0	0	0	0	0	0	0	0	1	0	1	0	0	0	0	0	0	4	1	1	1	1	1	0	1	0	1	1	0	0	7	0	0	1
79	1	0	0	0	0	0	0	1	0	0	0	0	0	0	0	0	0	0	0	1	0	2	0	0	0	0	0	0	0	0	0	6	0	1	1
52	1	0	0	0	0	0	0	0	1	1	0	0	0	0	0	1	0	0	3	0	0	1	1	1	0	0	0	1	0	0	0	8	0	1	1
42	1	0	0	0	0	0	0	0	0	0	0	0	0	0	0	0	0	1	2	0	0	2	1	1	0	1	0	1	0	0	0	33	0	0	0
64	1	1	1	0	0	0	0	0	0	0	0	0	0	0	0	0	0	0	1	0	1	2	0	1	1	0	0	0	0	0	0	15	0	1	0
81	1	0	0	0	0	0	0	1	1	0	0	0	0	0	0	0	0	0	0	0	0	1	1	1	0	1	0	1	0	0	0	30	0	0	1
49	1	0	0	0	0	0	1	0	0	0	0	0	0	0	0	1	0	0	2	0	1	2	0	0	0	0	0	0	0	0	0	62	0	0	0
71	0	0	0	0	0	0	0	1	1	1	0	0	0	0	0	1	1	1	6	1	0	2	1	1	0	0	0	0	0	0	0	17	0	1	0
60	1	0	0	1	0	1	0	1	1	0	0	0	0	0	0	1	0	0	1	1	0	1	1	1	0	1	0	0	0	0	0	15	0	1	0
97	0	1	0	0	0	0	0	1	1	0	0	0	0	0	0	1	0	0	0	0	0	2	1	1	0	0	0	0	0	0	0	37	0	0	0
55	1	0	0	0	0	0	0	0	0	0	0	0	0	0	0	1	0	1	6	0	0	2	0	0	0	0	0	0	0	0	0	9	0	1	1
57	1	0	0	0	0	0	0	1	0	0	0	0	0	0	0	1	0	1	2	0	1	2	0	0	0	0	0	0	0	0	0	48	0	0	0
71	0	0	0	0	0	0	0	0	0	0	0	0	0	0	1	1	0	1	2	0	0	2	1	0	0	0	0	0	0	0	0	16	1	1	0
69	1	1	1	0	0	0	0	1	1	0	0	1	0	0	0	0	0	0	5	0	0	1	1	1	0	1	0	1	1	0	0	36	1	1	1
57	1	0	0	0	0	0	0	0	0	0	0	0	0	0	0	0	0	0	2	1	1	2	0	0	0	0	0	1	0	0	0	45	1	1	0
28	0	0	0	0	0	0	0	0	1	0	0	0	0	0	0	0	0	0	1	1	0	1	1	1	0	1	0	0	0	0	0	18	0	0	0
62	1	0	0	0	0	0	0	0	1	1	0	1	0	0	0	1	0	0	2	0	0	2	0	0	0	0	0	0	0	0	0	30	1	1	0
44	1	0	0	0	0	0	0	0	0	0	0	0	0	0	0	1	0	1	6	1	0	3	1	1	0	0	0	0	0	0	0	90	0	1	1
60	0	0	0	0	0	0	0	0	0	0	0	0	0	0	0	1	1	1	2	1	0	2	1	0	0	0	0	0	0	0	0	70	0	0	0
70	1	1	0	0	0	0	0	0	0	0	0	1	0	0	0	1	0	0	1	0	0	1	1	1	0	0	0	0	0	0	0	9	0	1	0
42	0	0	0	0	0	0	0	1	0	0	0	0	0	0	0	0	0	1	6	0	0	1	1	1	0	1	0	0	0	0	0	5	0	1	0
50	1	0	0	0	0	0	0	0	0	0	0	1	0	0	0	1	0	1	6	0	1	2	1	0	0	0	0	0	0	0	0	14	0	1	1
66	0	0	0	0	0	0	0	1	0	0	0	0	0	0	0	1	1	1	6	0	1	2	0	0	0	0	0	0	0	0	0	20	0	1	1
77	1	0	1	0	0	0	0	0	1	0	0	0	1	0	0	0	0	0	3	0	0	1	1	1	0	1	0	1	0	0	0	27	0	0	1
86	1	1	1	1	0	0	0	0	1	0	0	1	0	0	0	1	0	0	4	1	0	1	1	1	0	0	0	0	0	0	0	4	0	1	1
71	1	0	0	0	0	1	0	1	0	0	0	0	0	0	0	1	0	0	0	0	0	2	0	1	1	0	0	0	0	0	0	49	1	1	1
65	1	0	0	0	0	0	1	0	0	0	0	0	0	0	0	1	0	1	2	0	0	2	1	0	0	0	0	0	0	0	0	9	0	1	1
65	1	0	0	0	0	0	0	0	0	0	0	0	0	0	0	1	0	0	3	0	1	2	0	0	0	0	0	0	0	0	0	27	0	1	1
54	1	0	0	1	0	0	1	0	1	0	0	0	0	0	0	1	0	1	6	0	0	2	0	0	0	0	0	0	0	0	0	5	0	1	1
69	1	0	0	0	0	0	0	0	0	0	0	0	0	0	0	1	0	1	6	0	0	2	0	0	0	0	0	0	0	0	0	9	0	1	1
60	1	1	0	0	0	0	0	0	0	0	0	0	0	0	0	0	0	0	1	0	1	1	1	1	0	0	0	1	1	0	0	96	0	0	1
76	0	0	0	0	0	0	0	0	1	1	0	1	0	0	0	0	0	0	3	1	1	1	1	1	0	0	0	0	1	0	0	57	0	0	0
81	0	0	0	0	0	0	0	0	1	0	0	1	0	0	0	0	0	0	3	0	0	2	0	0	0	0	0	0	0	0	0	74	0	0	0
79	1	1	1	0	0	0	0	0	1	0	0	0	0	0	0	1	1	0	3	1	0	1	1	1	1	0	1	1	0	0	0	49	0	0	0
77	1	1	1	0	0	1	0	0	1	0	0	1	0	0	0	0	0	0	2	1	1	2	0	0	0	0	0	0	0	0	0	60	0	0	1
61	1	0	0	0	0	0	0	0	0	0	0	0	0	0	0	1	0	0	0	0	0	2	0	0	0	0	0	0	0	0	0	58	0	0	0
28	0	1	1	0	0	1	0	0	0	0	0	0	0	0	0	1	0	0	1	0	0	2	0	0	0	0	0	1	0	0	0	180	1	0	1
83	1	0	0	1	1	1	0	0	1	0	1	0	0	0	0	1	1	0	2	0	1	1	1	1	1	1	0	1	0	0	0	23	0	1	1
62	0	1	0	1	0	0	0	0	1	0	0	0	0	0	0	0	1	0	4	0	1	1	1	1	0	0	0	0	0	0	0	32	0	0	0
56	1	1	0	0	0	0	0	0	1	0	0	1	0	0	0	1	0	0	2	0	0	1	1	1	1	0	0	1	0	0	0	36	0	0	0
57	1	0	0	0	1	0	0	0	1	0	0	0	0	0	0	1	0	0	3	0	0	1	1	1	1	0	1	1	0	0	0	20	0	1	0
64	0	0	0	0	0	0	0	0	1	0	1	1	0	0	0	0	0	0	3	1	0	2	0	0	0	0	0	0	0	0	0	20	0	1	0
68	1	0	0	0	0	1	0	1	1	0	1	0	0	0	0	0	0	0	0	0	0	1	1	1	0	0	1	1	0	0	0	6	0	1	0
59	1	0	0	0	0	0	1	1	1	0	1	0	0	0	0	1	0	1	2	1	0	1	1	1	0	0	0	1	1	0	0	15	0	1	0
66	1	0	0	0	0	0	1	0	0	0	0	0	0	0	1	0	0	0	1	1	0	1	1	1	0	0	0	1	0	0	0	92	1	0	0
58	1	0	0	0	0	0	0	1	0	0	1	0	0	0	0	1	0	0	1	0	0	2	1	1	1	0	0	0	0	0	0	26	0	0	0
63	1	0	1	0	0	0	0	1	1	0	0	1	0	0	0	1	0	0	4	0	0	2	0	0	1	0	1	0	0	0	0	13	0	1	0
52	1	0	0	0	0	0	1	1	0	1	1	0	0	0	0	1	0	1	5	0	0	2	1	0	0	0	0	0	0	0	0	55	1	0	1
59	0	1	1	0	0	0	1	1	1	1	1	1	0	1	0	0	0	0	3	0	0	1	1	1	0	0	0	1	1	0	0	15	0	0	0
33	1	0	0	0	0	0	1	1	0	0	0	1	0	1	0	0	0	0	1	0	0	1	0	1	0	0	0	1	0	0	0	31	0	0	0
77	1	0	0	0	0	0	0	1	1	1	1	0	0	0	0	0	0	0	0	1	0	2	0	0	0	0	0	0	0	0	0	31	0	1	0
55	1	0	0	0	0	0	0	0	0	0	1	0	0	0	0	0	0	1	2	0	1	3	1	0	0	0	0	1	0	0	0	33	0	0	1
48	1	0	0	0	0	0	0	0	0	1	1	1	0	0	0	1	0	0	1	1	1	2	1	0	0	0	0	1	0	0	0	17	0	1	0
76	1	0	0	0	0	0	0	1	0	1	1	0	0	0	0	1	0	0	1	0	0	2	0	0	0	0	0	0	0	0	0	54	1	0	1
77	0	0	0	0	0	0	1	1	1	0	1	1	0	0	0	1	0	0	5	1	0	2	1	1	0	0	0	1	1	0	0	12	0	1	0
36	1	0	0	0	0	0	0	1	0	0	1	0	0	0	0	1	0	0	3	0	0	1	1	1	0	0	0	0	0	0	0	5	0	1	0
69	1	0	0	0	0	0	1	0	0	0	1	1	0	0	0	0	0	0	0	0	1	1	1	1	1	0	0	1	0	0	0	58	0	0	0
61	1	0	0	0	0	0	1	1	1	0	1	1	0	0	0	0	0	1	0	0	0	3	1	1	0	0	0	1	0	0	0	27	0	1	1
74	1	0	0	0	0	0	1	1	1	1	1	0	0	0	0	0	0	0	2	0	0	1	1	1	0	0	0	1	0	0	0	14	0	1	0
78	0	0	0	0	0	0	0	1	1	0	1	1	0	0	0	1	0	1	7	0	0	2	0	0	1	0	0	0	0	0	0	16	0	1	1
69	0	0	0	0	0	0	0	1	1	1	1	1	0	0	0	0	0	1	3	0	0	1	1	1	0	0	0	1	0	0	0	39	0	0	1
76	1	0	0	0	0	0	0	1	0	0	1	1	0	0	0	1	0	1	3	1	0	2	1	1	0	0	0	0	0	0	0	65	1	0	0
60	1	0	1	0	0	1	0	1	1	0	0	0	0	0	0	1	0	0	2	0	0	2	0	1	1	0	1	1	0	0	0	40	0	1	1
81	1	0	1	0	0	1	0	1	1	0	1	1	0	0	0	0	0	0	2	0	0	2	1	1	0	0	0	1	0	0	0	9	0	1	1
56	1	0	0	0	0	0	1	1	1	1	1	1	0	0	0	1	1	0	2	0	1	2	1	0	0	0	0	0	0	0	0	40	1	0	0
63	0	0	0	0	0	0	0	1	0	0	1	0	0	0	0	1	0	1	6	0	1	2	0	0	0	0	0	0	0	0	0	22	0	1	0
70	0	0	0	0	0	0	1	1	0	1	1	0	0	0	0	1	0	1	5	0	0	2	1	1	1	0	0	0	0	0	0	25	1	1	1
55	1	0	0	0	0	0	1	1	0	1	1	0	0	0	0	0	0	0	0	1	1	1	1	1	0	0	0	1	0	0	0	64	1	0	0
74	1	0	0	0	0	0	1	1	0	0	1	0	1	0	0	1	0	1	3	0	0	2	1	0	0	0	0	0	0	0	0	25	0	1	1
32	1	0	0	0	0	0	1	0	0	1	0	0	0	0	0	0	0	0	0	0	0	1	1	1	0	0	0	1	0	0	0	17	0	0	1
41	1	0	0	0	0	0	1	1	0	1	1	0	0	0	1	1	0	1	2	1	0	1	1	1	0	0	0	1	0	0	0	3	0	1	1
39	1	0	0	0	0	1	1	1	1	1	1	0	0	0	0	1	1	0	0	0	1	1	1	1	0	0	1	1	0	0	0	139	1	0	0
86	1	0	0	1	1	0	0	1	0	0	1	0	0	0	0	0	0	0	2	1	0	1	1	1	0	0	0	1	0	0	0	9	0	1	1
50	0	1	1	0	0	0	1	1	0	1	1	0	0	0	0	0	0	0	4	0	0	1	1	1	0	0	0	1	0	1	0	10	0	1	1
85	1	1	0	1	1	0	0	0	1	0	1	1	0	0	0	0	0	0	7	0	1	1	0	1	0	0	0	1	0	0	0	68	0	0	0
89	0	1	1	0	0	0	0	1	1	0	1	1	0	1	0	0	0	0	3	0	0	2	0	1	0	0	0	0	0	0	0	27	0	1	1
61	1	1	1	0	0	0	0	1	1	1	1	0	0	0	0	1	0	0	1	1	0	2	0	1	0	0	0	1	0	0	0	51	1	1	1
85	1	0	0	1	0	0	0	1	0	0	0	0	0	1	1	1	0	0	3	0	0	2	0	0	0	0	0	0	0	0	0	17	0	1	1
86	0	1	1	0	0	1	1	0	0	0	0	0	0	1	0	1	0	1	3	1	0	2	1	0	0	0	0	1	0	0	0	26	1	1	0
59	1	0	0	0	0	1	1	0	0	0	0	1	0	1	0	1	0	0	1	0	0	2	1	0	0	0	0	0	0	0	0	5	0	1	1
83	1	0	0	1	1	0	0	0	0	0	0	0	0	1	1	0	0	1	8	0	0	1	1	1	0	0	0	0	0	0	0	29	1	0	1
60	0	0	0	0	0	0	0	0	0	1	0	0	0	1	0	1	0	1	2	0	0	2	0	0	0	0	0	0	0	0	0	7	0	1	1
87	0	0	0	0	0	0	0	0	0	0	0	0	0	1	0	1	0	0	1	0	0	2	0	0	0	0	0	0	0	0	0	12	0	1	0
72	0	1	1	0	0	0	1	1	1	0	1	1	0	1	0	0	0	0	5	1	1	1	1	1	0	1	0	1	1	0	0	14	0	1	1
96	1	0	0	0	0	0	0	0	0	0	1	1	0	1	0	0	0	0	4	0	1	3	0	1	0	1	0	0	0	0	0	23	1	1	1
75	0	0	0	0	1	1	1	1	0	0	0	0	0	1	0	0	0	1	4	0	0	3	1	1	0	1	0	1	0	0	1	4	0	1	1
73	1	0	0	0	0	0	0	1	0	0	0	0	0	1	0	0	0	0	1	0	0	1	1	1	1	1	1	1	0	0	0	12	0	1	0
50	1	0	0	1	1	0	0	0	0	0	0	0	0	0	0	0	0	0	1	1	1	3	0	1	1	0	0	0	0	0	0	20	0	1	1
50	1	0	0	0	0	0	0	1	1	0	0	0	0	1	0	0	0	0	6	0	0	3	1	0	0	1	0	0	0	0	0	18	0	0	0
30	0	0	0	0	0	0	0	1	0	0	0	0	0	1	0	0	0	0	0	1	1	2	0	0	0	0	0	0	0	0	0	40	0	0	1
63	0	0	0	0	0	0	1	1	0	0	0	0	0	1	0	0	0	0	2	1	1	1	1	1	0	1	0	1	0	0	0	35	1	0	0
55	1	1	1	0	0	0	1	0	1	0	0	1	0	1	0	0	0	0	3	1	0	2	1	1	0	0	0	1	0	0	0	42	0	0	1
61	0	0	0	0	0	1	0	0	1	0	0	0	0	0	0	1	0	1	8	0	0	2	0	0	0	0	0	0	0	0	0	7	0	1	1
63	0	0	0	1	1	0	0	0	0	0	0	1	0	1	0	1	0	0	3	0	0	2	1	1	1	0	0	0	0	0	0	3	0	1	1
48	1	0	0	0	0	0	1	1	1	1	1	0	0	1	0	0	0	0	6	0	0	2	1	0	0	1	0	0	0	0	0	60	1	0	1
61	0	1	1	0	0	1	0	1	0	0	0	1	1	1	0	0	0	0	0	0	0	3	1	1	0	1	0	0	0	0	0	28	1	1	1
83	1	0	0	0	0	0	1	1	0	1	0	0	0	1	0	0	0	0	0	0	0	2	1	0	0	1	0	1	0	0	0	50	1	1	1
64	1	0	0	0	0	0	0	1	1	0	0	1	0	1	0	1	0	0	1	0	0	3	0	0	0	0	0	0	0	0	0	10	0	1	1
81	0	0	0	0	1	1	0	0	1	0	0	1	0	1	0	1	0	0	4	0	0	3	1	1	0	0	0	0	1	0	0	26	1	0	1
62	1	1	1	0	0	1	0	0	0	0	0	0	0	1	0	1	0	0	1	0	0	3	0	0	0	0	0	0	0	0	0	11	0	1	1
80	1	1	1	1	1	1	0	0	0	0	0	0	0	1	0	1	0	0	4	0	1	1	1	1	1	0	1	0	0	0	0	10	1	1	0
36	0	0	0	0	0	0	0	0	1	0	0	0	0	0	0	1	0	0	3	0	0	2	0	0	0	0	0	0	0	0	0	61	1	1	1
81	1	0	0	0	1	0	0	0	0	0	0	1	0	1	0	1	0	0	3	0	0	2	1	0	0	0	0	0	0	0	0	82	1	1	1
49	0	0	0	0	0	0	0	1	0	0	0	0	0	1	0	1	0	1	6	0	0	2	0	0	0	0	0	0	0	0	0	41	0	0	0
51	0	0	0	0	0	0	0	1	0	0	0	0	0	1	0	1	0	1	6	1	1	2	1	1	0	0	0	0	0	0	0	22	0	1	1
47	0	0	0	0	0	0	1	1	1	0	0	0	0	1	0	0	0	0	2	0	0	1	1	1	0	1	0	1	0	0	0	32	0	0	0
67	1	0	0	0	0	0	1	0	0	0	0	0	0	1	0	1	0	0	2	0	1	2	0	0	0	0	0	0	0	0	0	9	0	1	1
72	1	0	0	0	0	0	0	0	0	0	0	1	0	1	0	1	0	1	3	1	0	2	0	0	0	0	0	0	0	0	0	63	1	0	1
74	1	0	0	1	1	0	0	0	1	0	0	1	0	1	0	0	0	0	8	1	0	2	0	0	0	0	0	0	0	0	0	16	1	1	0
75	1	0	0	0	0	0	0	1	1	1	1	1	0	0	0	1	0	0	1	1	1	2	1	1	0	0	0	0	0	0	0	44	1	0	1
48	0	0	0	1	0	0	0	0	1	0	0	0	0	1	0	1	0	1	2	0	0	2	0	0	0	0	0	0	0	0	0	8	0	1	0
82	1	0	0	1	0	0	1	0	0	0	0	0	0	1	0	1	0	0	1	0	1	3	1	1	1	0	0	1	0	0	1	17	0	1	1
89	0	1	1	0	0	1	0	0	1	0	0	0	0	1	0	0	0	0	5	1	0	1	1	1	0	0	0	0	1	0	0	10	1	1	0
46	1	1	1	0	0	0	1	0	1	0	0	1	0	1	0	0	0	0	6	0	0	2	0	0	0	0	0	0	0	0	0	10	1	1	0
57	0	1	1	0	0	0	0	0	1	0	0	0	0	1	0	1	0	0	4	0	0	2	0	0	1	0	0	0	1	0	0	43	0	0	0
79	0	0	0	1	1	0	0	0	0	0	0	0	0	1	0	1	0	0	1	1	0	2	1	0	0	0	0	0	0	0	0	33	1	0	0
76	1	0	0	1	1	1	1	1	1	1	1	0	0	1	0	1	0	0	3	1	1	1	1	1	0	1	0	1	0	1	0	17	0	1	0
93	0	0	0	0	0	1	0	0	1	0	0	1	0	1	0	1	0	0	3	0	1	2	0	0	0	0	0	0	1	0	0	3	0	1	1
57	1	1	1	0	0	0	1	1	1	1	0	0	0	0	0	0	0	0	1	1	1	1	1	1	0	1	1	1	0	0	0	29	0	0	0
74	0	0	0	0	0	0	0	0	0	0	0	0	0	1	0	1	0	0	0	1	0	2	1	0	0	0	0	0	0	0	0	42	1	1	0
61	0	0	0	0	0	0	1	1	1	1	0	0	0	1	0	0	0	1	2	0	0	1	1	1	0	1	0	1	1	0	0	135	0	0	0
82	0	0	0	0	0	1	1	0	1	0	0	0	0	1	0	0	0	0	5	1	1	2	1	1	0	0	0	0	0	0	0	32	1	1	1
90	0	0	0	0	0	1	0	0	0	0	0	0	0	1	0	1	0	0	2	0	0	2	1	1	0	0	0	0	0	0	0	48	1	1	0
74	1	0	0	0	0	0	0	1	1	0	0	0	0	1	0	0	0	0	0	0	1	1	1	1	0	1	0	0	0	0	0	10	0	1	0
59	1	1	1	0	0	1	1	1	1	1	1	1	0	1	0	0	0	0	2	0	0	1	1	1	0	0	1	0	0	0	0	5	0	1	0
36	0	0	0	0	0	1	1	1	1	1	1	1	0	1	0	0	0	0	3	0	1	1	1	1	0	0	0	1	0	0	0	45	1	1	0
75	1	0	0	0	0	0	0	1	1	0	0	1	0	1	0	1	0	0	2	0	0	2	0	0	0	0	0	0	0	0	0	21	0	1	1
58	1	0	1	0	0	1	1	0	1	0	1	0	0	1	0	1	0	0	1	0	0	1	1	1	1	0	0	1	1	0	0	42	1	1	0
80	0	0	0	0	0	1	0	0	0	0	0	0	0	1	0	0	0	0	1	0	0	3	0	0	0	0	0	0	0	0	0	31	0	1	0
70	0	0	0	0	0	0	0	0	1	1	0	0	0	1	0	1	0	0	4	0	0	2	1	1	0	0	0	0	0	0	0	5	0	1	0
76	1	1	1	0	0	0	1	1	1	0	0	1	0	1	0	1	0	0	7	0	0	2	1	0	0	0	0	1	0	0	0	59	0	0	1
77	0	1	1	0	0	1	0	0	0	0	0	1	0	1	0	1	0	0	3	1	0	2	0	0	0	0	0	0	0	0	0	18	1	1	0
64	1	0	0	0	0	0	0	0	1	0	0	0	0	0	0	1	0	0	0	0	0	3	0	0	0	0	0	0	0	0	0	11	0	1	1
37	0	0	0	0	0	0	0	1	0	0	0	0	0	0	0	1	0	0	1	0	1	1	1	1	0	1	0	0	0	0	0	23	0	1	0
58	0	0	0	0	0	0	0	0	1	0	1	0	0	1	0	1	0	0	1	1	1	2	0	0	0	0	0	0	1	0	0	66	1	1	1
62	0	0	0	0	0	0	0	1	1	0	1	0	0	1	0	1	0	1	0	0	1	3	1	1	0	0	0	0	0	0	0	11	0	1	1
87	1	0	0	0	0	0	0	0	0	0	0	0	0	1	0	1	0	0	2	1	0	2	0	0	0	0	0	0	0	0	0	24	0	1	0
84	0	0	0	0	0	0	0	0	1	0	1	1	0	1	0	1	0	0	7	0	0	2	0	0	1	0	0	0	0	0	0	31	1	0	1
60	1	1	1	0	0	1	0	0	1	0	0	1	0	1	0	0	1	0	3	1	0	2	0	1	0	0	0	0	0	0	0	13	0	1	1
75	1	0	0	1	1	0	0	1	1	0	0	1	0	1	0	0	0	0	4	1	0	1	1	1	0	1	1	0	0	0	0	3	0	1	0
78	1	0	0	0	0	0	1	1	1	1	1	0	0	1	0	1	0	1	5	0	0	2	1	0	0	0	0	1	0	0	0	4	0	1	1
83	0	1	1	1	1	0	1	1	1	0	0	1	1	1	1	1	0	0	3	0	0	1	1	1	0	0	0	1	0	0	0	40	0	0	1
77	0	1	1	0	0	1	1	1	1	0	1	0	1	1	0	0	0	0	2	1	1	1	1	1	0	1	1	1	1	0	0	23	1	0	0
77	0	0	0	1	1	1	1	1	0	0	0	1	0	1	0	0	0	0	3	1	1	3	1	1	0	1	1	1	0	0	0	52	1	0	1
69	1	0	0	0	0	0	1	1	0	0	0	0	1	1	0	1	0	0	7	1	0	1	1	1	0	1	0	1	0	0	0	30	1	0	1
82	1	1	1	0	0	0	0	0	0	0	0	0	0	1	0	1	0	0	1	1	1	2	0	0	1	0	0	0	0	0	0	67	0	0	0
73	1	0	0	0	0	1	0	0	1	0	0	1	0	1	0	1	0	0	1	1	0	2	0	0	0	0	0	0	0	0	0	22	0	1	0
80	1	1	0	0	0	1	1	1	1	0	0	0	0	1	0	1	0	0	1	0	0	3	1	0	0	0	0	1	0	0	0	9	0	1	1
65	0	1	1	0	0	0	1	0	1	0	1	0	0	1	0	1	0	0	4	0	1	3	1	1	0	0	0	0	0	0	0	8	0	1	1
43	1	0	0	1	1	0	1	1	1	0	0	1	0	1	0	0	0	0	6	0	1	1	1	1	1	0	0	1	1	0	1	5	0	1	1
76	0	0	0	0	0	1	1	1	1	0	0	1	0	1	0	1	0	0	2	0	0	3	1	1	0	0	0	1	1	0	0	34	1	1	0
74	1	0	0	0	0	0	0	0	1	0	1	0	0	1	0	1	0	0	0	1	0	3	0	1	0	0	0	0	0	0	0	7	0	1	1
45	1	0	0	0	0	1	0	1	0	0	0	0	0	1	0	0	0	0	0	0	0	1	1	1	0	1	0	0	0	0	0	25	1	0	0
59	1	0	0	0	0	0	0	0	0	0	0	0	0	0	0	1	0	1	3	1	0	2	1	0	0	0	0	0	0	0	0	65	0	0	1
78	1	0	0	0	0	0	0	1	1	0	0	0	0	1	0	1	0	0	2	0	0	2	0	0	0	0	0	0	0	0	0	7	0	1	1
78	1	0	0	1	0	0	1	0	0	0	0	1	0	1	0	1	0	0	3	0	0	3	1	1	1	0	0	1	0	0	1	7	0	1	1
70	1	0	0	0	0	1	1	1	1	0	0	1	0	1	0	0	0	0	1	0	1	1	1	1	0	1	0	0	0	0	0	21	1	1	0
68	1	0	0	0	0	0	1	1	1	0	1	1	0	0	0	0	0	0	4	0	0	1	1	1	1	1	1	1	1	0	0	58	1	0	0
78	0	0	0	0	0	0	0	1	1	0	1	0	0	1	0	0	0	0	5	0	0	3	0	0	0	0	0	0	0	0	0	16	0	1	1
75	0	1	1	0	0	1	1	1	0	0	1	0	0	1	0	1	0	0	1	0	0	1	1	1	1	0	1	0	0	0	0	4	1	1	0
65	1	0	0	0	0	0	0	1	0	0	0	1	0	0	0	1	0	1	3	1	0	2	0	0	0	0	0	0	0	0	0	23	0	1	0
70	0	0	0	0	0	0	0	1	1	1	0	1	0	1	0	0	1	0	5	0	1	1	1	1	0	1	0	0	0	0	0	6	0	1	1
45	1	1	1	0	0	0	0	0	1	1	0	0	0	1	0	1	0	0	5	0	0	3	1	1	1	0	0	0	0	0	0	9	0	1	1
63	1	0	0	0	0	0	1	1	0	0	0	1	0	0	0	1	0	0	1	0	0	3	1	1	1	0	0	1	0	0	0	21	1	1	1
52	1	1	1	1	0	1	1	1	1	1	1	0	0	1	0	0	0	0	4	0	0	1	1	1	0	1	0	1	1	0	0	25	0	1	1
49	0	0	0	0	0	0	0	1	1	0	0	1	0	1	0	1	0	0	2	0	1	2	1	0	0	0	0	0	0	0	0	18	1	1	1
89	0	0	0	0	0	1	1	1	1	0	0	0	0	1	0	1	0	0	1	1	0	1	1	1	0	0	0	1	1	0	0	19	1	1	0
73	0	1	1	0	1	1	1	1	1	0	0	1	0	1	0	1	0	0	7	0	0	3	1	1	0	1	1	0	0	0	0	106	1	0	1
96	1	0	0	0	0	1	1	1	0	0	1	0	0	1	0	0	0	0	1	0	0	1	1	1	0	1	0	1	0	0	0	38	1	0	0
21	1	1	1	0	0	0	0	0	0	0	0	0	0	0	0	1	0	0	0	1	0	2	0	0	1	0	0	0	0	0	0	65	0	1	0
78	1	0	0	0	0	0	0	1	0	0	0	0	1	1	0	1	0	0	3	1	0	2	0	0	0	0	0	0	0	0	0	26	0	1	1
50	1	0	0	0	0	0	0	0	0	0	0	0	0	1	0	1	0	0	0	1	1	2	0	0	0	0	0	0	0	0	0	10	0	1	1
50	1	0	0	0	0	0	1	1	0	0	0	0	0	1	0	1	0	0	6	1	1	2	1	1	0	0	0	0	0	0	0	60	0	0	0
72	1	0	0	0	0	0	0	1	0	1	0	0	0	1	0	1	0	0	3	0	0	1	1	1	0	0	0	0	0	0	0	4	0	1	0
67	1	0	0	0	0	0	0	1	0	0	0	0	0	1	0	1	0	0	0	1	1	2	0	1	0	0	0	0	0	0	0	24	1	1	1
63	1	0	0	0	0	0	0	1	0	0	0	0	0	1	0	0	0	0	2	0	0	1	1	1	0	0	0	0	0	0	0	38	1	0	0
57	1	0	0	0	0	0	1	0	0	0	0	0	0	1	0	1	0	1	2	0	0	2	0	0	0	0	0	0	0	0	0	151	1	0	1
67	1	0	0	0	0	0	1	1	0	0	1	1	1	1	0	1	0	0	3	1	0	1	1	1	0	1	0	1	0	0	0	55	0	0	0
47	1	1	1	0	0	0	0	1	0	0	0	0	0	0	0	1	0	0	1	0	0	1	1	1	0	0	0	1	0	0	0	3	0	1	0
51	1	0	0	0	0	0	0	0	0	1	0	1	0	0	0	1	1	0	5	1	0	2	1	0	0	0	0	0	0	0	0	32	1	1	1
79	1	0	0	0	0	0	0	1	1	0	0	1	0	1	0	1	0	0	1	1	1	2	0	0	0	0	0	0	0	0	0	20	0	1	1
61	1	1	1	0	0	0	1	0	1	0	0	0	0	1	0	1	1	0	3	1	1	2	0	0	0	0	0	0	0	0	0	9	0	1	0
44	1	0	0	1	0	0	1	1	0	0	0	0	0	1	0	1	0	1	2	0	1	2	1	0	0	0	0	0	0	0	0	37	1	1	1
58	1	0	0	0	0	0	0	1	0	0	0	0	0	1	0	0	0	1	4	0	0	2	0	0	0	0	0	0	0	0	0	4	0	1	0
65	1	0	0	0	0	0	0	1	1	0	0	0	0	1	0	0	0	0	2	0	0	2	0	0	0	0	0	0	0	0	0	63	0	0	1
70	0	0	0	0	0	0	0	1	0	1	0	1	0	1	0	1	0	0	8	0	0	2	0	0	0	0	0	0	0	0	0	33	0	0	1
64	1	0	0	0	0	0	0	0	0	1	0	0	0	1	0	1	0	1	6	1	1	2	1	0	0	0	0	0	0	0	0	8	0	1	1
87	1	0	0	1	0	0	0	1	1	0	0	1	0	1	0	1	0	0	7	0	0	3	1	1	0	0	0	0	1	0	0	96	1	0	1
42	0	0	0	0	0	0	0	1	0	0	0	0	0	0	0	1	0	1	2	1	0	2	0	0	0	0	0	0	0	0	0	53	0	0	0
75	1	0	0	0	0	0	0	0	0	0	0	0	0	0	0	1	0	0	2	0	0	2	0	0	0	0	0	0	0	0	0	26	0	0	1
59	0	0	0	0	0	0	1	1	0	0	0	0	0	1	0	1	0	1	7	0	0	1	1	1	0	1	0	1	0	0	0	14	1	1	0
57	1	0	0	0	0	0	0	1	0	0	0	0	0	1	0	1	0	1	2	1	1	2	0	0	0	0	0	0	0	0	0	73	0	0	1
49	1	0	0	0	0	0	0	1	0	0	0	0	0	1	0	1	0	1	6	0	1	2	1	1	0	0	0	0	0	0	0	18	1	1	1
62	1	0	0	0	0	0	0	1	0	0	0	0	1	0	0	0	0	0	1	1	1	1	1	1	0	1	0	0	0	0	0	32	1	1	0
80	1	1	0	1	0	0	0	1	0	0	0	0	0	0	0	0	0	0	2	0	1	1	1	1	0	1	0	0	0	0	0	28	1	0	1
60	1	0	0	0	0	0	1	1	1	1	1	0	0	1	0	1	0	1	6	0	1	1	1	1	0	0	0	1	1	0	0	7	0	1	0
60	1	0	0	0	0	0	0	1	0	1	0	0	0	0	0	1	0	1	6	0	0	2	0	0	0	0	0	0	0	0	0	77	1	0	1
85	0	0	0	0	0	0	0	1	0	0	0	0	0	1	0	1	0	0	0	1	1	1	1	1	0	1	0	0	0	0	0	39	1	0	0
33	0	1	0	0	0	0	1	1	0	1	0	0	0	1	0	1	0	0	1	0	0	2	1	1	0	0	0	0	0	0	0	39	0	0	0
41	1	0	0	1	1	0	0	0	0	0	0	1	0	1	1	0	0	0	3	0	0	1	1	1	0	0	0	0	0	1	0	8	0	0	0
68	1	0	0	0	0	0	1	1	0	0	0	1	0	1	0	1	0	1	1	0	1	2	0	0	0	0	0	0	0	0	0	48	1	1	1
71	1	0	0	0	0	0	0	1	1	0	0	0	0	0	0	1	0	0	0	0	0	1	1	1	0	0	1	0	0	0	0	40	1	0	1
90	1	0	0	0	0	1	0	1	0	0	0	1	0	1	0	0	0	1	2	1	0	2	0	0	0	0	0	0	0	0	0	41	0	1	0
77	0	1	1	1	1	1	0	0	0	0	0	0	0	1	1	1	0	0	3	0	1	2	1	0	0	0	0	0	0	0	0	65	1	0	1
61	1	1	0	1	1	0	1	1	1	0	0	1	0	1	0	0	0	0	4	0	0	1	1	1	1	1	0	0	1	0	0	45	0	0	0
86	0	1	0	1	1	0	0	1	0	0	0	0	0	1	0	0	0	0	2	1	0	1	1	1	0	1	0	0	0	0	0	49	1	0	0
25	0	0	0	0	0	0	0	1	0	0	0	0	0	0	0	0	0	1	2	0	0	1	1	1	1	1	0	0	0	0	0	4	0	1	0
65	0	0	0	0	0	0	1	1	0	0	0	1	0	1	0	1	0	0	1	0	0	2	1	0	0	0	0	0	0	0	0	3	0	1	1
53	1	0	0	0	0	0	1	1	0	0	0	1	0	1	0	0	0	1	3	0	0	2	1	0	0	1	0	1	0	0	0	8	0	1	0
83	1	1	0	1	0	1	0	1	0	0	0	1	0	1	0	1	0	0	2	0	0	2	1	0	1	0	0	0	0	0	0	10	0	1	1
46	1	0	0	0	0	0	0	1	0	1	1	0	0	1	0	0	0	0	3	1	1	3	1	1	0	0	0	0	0	0	0	3	0	1	1
73	0	0	0	0	0	0	1	1	1	0	1	1	0	1	0	0	0	0	2	0	1	1	1	1	0	1	0	1	0	0	0	15	0	1	0
83	1	0	0	1	0	1	1	1	0	0	0	0	0	1	0	1	0	0	1	0	0	1	1	1	0	0	0	0	0	0	0	50	1	0	0
87	0	0	0	0	0	0	0	1	0	0	0	0	0	1	0	1	0	0	0	0	0	1	1	1	0	1	0	0	0	0	0	14	1	1	0
56	1	0	0	0	0	0	1	1	0	0	1	0	0	1	0	1	0	0	0	1	0	1	1	1	0	0	0	0	0	0	0	6	0	1	0
36	1	0	0	0	0	0	1	1	1	0	1	1	0	0	0	0	0	0	1	1	0	1	1	1	0	1	1	1	0	0	0	40	0	1	0
52	1	0	0	1	1	0	1	1	0	0	0	1	0	1	1	0	0	0	3	0	0	1	1	1	1	1	1	0	0	0	0	5	0	1	0
72	1	0	0	1	1	0	1	1	1	1	1	1	0	1	0	0	0	0	2	0	0	1	1	1	0	1	0	1	0	0	0	19	0	0	1
53	0	0	0	0	0	0	0	1	0	0	0	0	0	1	0	1	0	0	0	1	0	2	0	1	1	0	0	0	0	0	0	41	0	0	1
93	0	1	1	0	0	1	1	1	1	1	1	1	0	1	0	0	0	0	2	1	0	1	1	1	0	1	0	1	1	0	0	15	0	0	1
73	1	1	0	1	0	0	1	1	1	0	1	0	0	1	0	0	0	0	2	0	0	1	1	1	0	1	0	1	0	0	0	27	1	0	1
55	1	0	0	0	0	0	0	0	0	0	0	0	0	0	0	0	0	0	2	1	0	2	0	0	0	0	0	0	0	0	0	82	1	1	0
75	1	1	1	0	0	1	0	1	0	0	0	1	1	1	0	0	0	0	2	0	0	1	1	1	0	1	0	0	0	0	0	5	0	1	1
34	1	0	0	0	0	0	0	1	0	0	0	0	0	0	0	1	0	0	0	0	1	2	0	0	0	0	0	0	0	0	0	70	0	0	1
69	1	0	0	1	1	0	1	1	1	1	0	0	0	1	0	1	0	0	6	0	0	3	1	1	0	0	1	1	0	0	0	59	0	1	1
73	1	1	1	1	1	0	1	1	0	1	0	0	1	0	0	1	0	0	1	1	0	1	1	1	0	0	0	1	0	0	0	20	0	1	0
89	0	0	0	1	1	0	1	1	0	0	1	0	0	1	0	0	0	0	2	1	0	1	1	1	0	0	0	1	0	0	0	24	0	0	1
49	0	0	0	0	0	0	1	1	1	1	0	0	0	1	0	0	0	0	0	0	0	1	1	1	0	1	0	1	0	0	0	30	0	0	1
74	0	0	0	0	0	0	1	1	1	0	1	1	0	1	0	0	0	1	3	0	0	1	1	1	0	1	0	1	0	0	0	32	1	1	1
59	1	0	0	0	0	0	1	1	1	0	0	0	0	1	0	0	0	0	1	0	1	1	1	1	0	1	0	1	0	0	0	14	0	0	1
68	0	0	0	0	0	0	0	1	0	0	0	0	0	0	0	1	0	0	2	0	0	1	1	1	1	1	0	0	0	0	0	22	0	1	1
28	1	0	0	0	0	0	1	1	1	1	1	0	0	1	0	0	0	1	2	1	0	1	1	1	0	1	0	1	0	0	0	33	0	0	1
45	1	1	1	0	0	0	1	1	0	1	0	0	0	1	0	1	0	0	1	0	1	1	1	1	0	1	0	0	0	0	0	10	0	1	0
68	1	0	0	1	0	0	1	1	0	1	0	1	0	1	0	1	0	0	1	0	0	1	1	1	1	1	1	1	0	0	1	30	1	0	0
53	1	0	0	0	0	0	1	1	1	1	1	0	0	1	0	1	0	0	0	0	0	1	1	1	1	0	0	1	0	0	0	30	1	0	1
71	1	0	0	0	0	0	0	0	0	0	0	1	0	1	1	1	0	0	1	0	0	2	1	0	0	0	0	0	0	0	0	63	1	1	1
59	0	0	0	1	0	0	1	1	1	1	0	0	0	1	0	0	0	0	0	0	1	1	1	1	0	1	1	1	1	1	0	7	0	1	1
56	1	0	0	0	0	0	1	1	0	0	1	0	0	1	0	0	0	0	0	0	1	1	1	1	0	1	0	1	0	0	0	12	0	1	1
77	1	0	0	0	0	0	1	1	1	1	0	1	0	1	0	0	0	0	0	0	0	1	1	1	0	1	0	1	0	0	0	6	0	1	0
63	1	1	1	0	0	0	1	1	1	1	0	1	0	1	0	0	0	0	2	0	0	1	1	1	1	0	0	1	0	0	0	3	0	1	0
58	1	0	0	1	0	0	1	1	0	0	0	1	0	0	0	0	0	1	2	0	0	1	1	1	0	1	0	1	0	0	0	6	0	1	0
77	0	0	0	1	0	1	1	1	1	0	1	0	0	1	0	1	0	0	3	1	0	3	1	1	0	0	1	1	0	1	0	11	0	1	1
67	0	0	0	0	0	0	1	1	0	0	0	1	0	1	1	0	0	1	1	0	1	1	1	1	1	1	0	1	0	0	0	13	1	1	0
93	0	1	0	0	0	1	0	1	0	0	0	0	0	1	0	0	0	0	1	0	0	2	0	1	1	0	0	0	0	0	0	5	0	1	1
67	1	0	0	0	0	1	0	0	1	1	1	0	0	1	0	1	0	1	9	0	0	3	0	0	0	0	0	0	0	0	0	33	1	1	1
71	0	0	0	0	0	0	1	1	0	0	1	1	0	1	0	1	0	0	2	0	0	1	1	1	0	1	0	1	0	0	0	35	0	0	1
38	0	0	0	0	0	0	1	1	1	1	0	0	0	1	0	0	0	0	1	0	0	3	1	0	0	1	0	1	0	0	0	35	1	0	0
74	0	1	1	1	0	1	0	1	0	1	0	1	0	1	0	0	0	0	2	0	0	1	1	1	0	1	0	0	0	0	0	85	1	1	1
64	0	0	0	0	0	0	1	1	0	0	0	0	0	1	0	1	0	0	0	0	0	2	1	1	0	0	0	1	0	0	0	49	1	1	1
68	0	1	0	0	0	0	1	1	1	0	1	1	0	1	0	0	0	0	5	0	1	2	1	0	1	0	1	1	1	0	0	52	0	0	0
60	1	0	0	0	0	1	1	1	1	1	1	0	0	1	0	0	0	0	0	0	0	1	1	1	0	1	0	1	1	0	0	4	0	1	0
56	1	1	1	0	0	1	1	1	0	0	0	0	0	0	0	1	0	0	1	1	0	2	1	1	1	0	0	0	0	0	0	4	0	1	1
89	1	0	0	0	0	1	1	1	0	0	1	0	0	1	0	0	0	0	2	0	1	1	1	1	0	1	0	1	0	0	0	4	0	1	0
81	0	0	0	0	0	1	0	1	0	0	0	1	0	1	0	1	0	0	3	0	1	2	0	0	0	0	0	0	0	0	0	5	0	1	1
89	0	1	1	1	1	0	1	1	0	0	0	1	0	1	0	0	0	0	4	0	0	3	1	1	0	1	0	1	0	1	0	22	0	1	1
64	0	1	0	0	0	1	1	1	1	1	0	1	0	1	0	0	0	0	2	0	0	1	0	1	0	1	1	1	0	0	0	4	0	1	1
82	0	0	0	0	0	0	0	1	0	0	1	0	0	1	0	1	0	0	0	0	0	2	0	0	0	0	1	0	0	0	0	18	0	1	1
58	1	0	0	1	0	0	1	1	0	0	1	1	0	1	0	0	0	0	1	0	0	1	1	1	1	1	0	1	1	1	0	58	0	1	1
75	0	0	0	0	1	0	0	1	1	0	0	1	0	1	0	1	0	0	6	1	0	2	1	1	0	0	0	0	1	0	0	57	1	1	0
66	1	0	0	0	0	0	1	1	0	0	1	0	0	0	0	0	0	0	1	0	0	1	1	1	0	1	0	1	0	0	0	3	0	1	0
78	0	0	0	0	0	0	0	1	1	0	0	1	0	1	0	0	0	0	4	0	1	1	1	1	0	1	0	0	0	0	0	63	1	1	0
48	1	0	0	0	0	1	1	1	1	1	0	0	0	0	0	0	0	1	2	1	0	1	1	1	1	1	0	1	0	0	0	38	0	0	0
60	1	0	0	0	0	0	0	1	0	0	0	0	0	0	0	1	0	0	2	0	0	2	0	1	0	0	0	0	0	0	0	53	0	1	1
82	1	1	1	0	0	1	1	1	1	0	0	1	0	1	0	1	0	0	6	0	0	1	1	1	0	1	0	1	0	0	0	23	0	1	0
80	0	1	1	0	0	0	0	1	0	0	0	0	0	1	0	1	0	0	1	0	1	2	0	0	0	0	0	0	0	0	0	24	0	1	1
72	1	0	0	1	0	0	1	1	1	0	0	0	1	1	0	1	0	0	4	1	1	3	1	1	1	0	0	1	0	0	0	26	1	1	1
78	1	1	0	0	0	0	1	1	1	1	1	0	1	1	0	0	0	0	3	0	0	1	1	1	0	0	1	1	1	0	1	13	0	1	1
87	1	1	1	0	0	0	0	1	0	0	0	1	0	1	1	1	0	0	5	0	0	2	1	0	0	0	0	0	0	0	0	79	1	0	0
85	0	0	0	0	0	1	1	1	1	0	1	0	0	1	0	0	0	0	2	0	1	1	1	1	0	1	1	1	1	0	1	9	0	1	0
79	1	0	0	0	0	0	0	0	0	0	0	1	0	1	0	1	0	0	1	0	0	2	1	0	0	0	0	0	0	0	0	34	1	1	0
68	1	0	0	0	0	0	1	1	1	0	0	0	1	1	0	1	0	0	3	1	0	1	1	1	0	1	0	1	0	0	0	35	0	0	0
69	0	1	0	0	0	1	1	0	0	1	0	1	0	1	0	1	0	0	7	0	0	2	0	0	0	0	1	1	0	0	0	30	1	1	1
64	0	0	0	0	0	0	1	0	0	0	0	1	0	0	0	1	0	0	0	1	0	2	0	1	0	0	0	1	0	0	0	10	0	1	1
35	0	0	0	0	0	0	1	1	0	0	0	0	0	1	0	0	0	0	0	1	0	1	1	1	0	1	0	1	0	0	0	47	1	1	0
44	1	0	0	0	0	0	1	1	1	0	0	0	0	1	0	0	1	0	0	1	1	2	0	1	0	0	0	1	0	0	0	9	0	1	1
87	1	1	1	1	0	0	0	1	1	0	0	0	0	1	0	0	0	0	2	0	0	1	1	1	1	1	0	0	0	0	0	13	1	1	0
84	1	0	0	0	0	1	1	1	0	0	1	0	0	1	0	1	0	0	1	1	0	2	1	0	0	0	1	1	0	0	0	4	0	1	1
76	0	1	0	0	0	1	1	1	1	1	0	1	0	1	0	0	0	0	0	1	0	1	1	1	0	1	0	1	0	0	0	37	0	0	0
70	1	1	1	1	0	1	1	1	1	1	0	1	0	1	0	0	0	0	5	0	0	1	1	1	0	1	0	1	0	0	0	18	0	1	0
72	1	0	0	0	0	1	0	1	0	0	0	1	0	1	0	0	0	0	3	0	0	2	1	1	0	0	1	1	0	0	0	22	0	0	1
52	0	0	0	0	0	0	0	0	0	0	0	0	0	1	0	1	0	1	6	0	1	3	0	1	0	0	0	0	0	0	0	17	0	1	0
47	1	0	0	1	0	0	0	1	0	0	0	0	0	1	0	1	0	0	1	0	0	3	1	1	0	0	0	0	0	0	0	41	0	1	1
85	0	1	1	0	0	1	0	1	1	1	0	0	1	1	0	0	0	0	5	0	0	1	0	1	0	1	0	0	0	0	0	116	1	1	1
49	1	1	1	0	0	0	0	1	1	0	1	0	0	0	0	1	0	0	7	0	0	2	1	0	1	0	0	0	0	0	0	28	0	0	1
80	1	0	0	1	0	0	0	1	0	0	0	1	0	1	0	1	0	0	2	1	0	3	0	1	1	0	0	0	0	0	0	17	1	1	1
72	1	0	0	0	0	0	0	1	0	0	0	0	1	1	0	1	0	0	4	1	0	2	0	1	0	0	0	1	0	0	0	8	0	1	0
48	0	0	0	0	0	0	1	1	0	0	0	0	0	1	0	0	0	0	1	1	1	1	1	1	0	1	0	0	0	0	0	49	0	0	0
63	1	0	0	0	0	0	0	1	1	0	1	0	0	1	0	1	0	0	4	1	0	1	1	1	0	0	0	0	0	0	0	52	0	0	1
35	0	0	0	0	0	0	1	1	0	0	0	0	0	0	0	1	0	0	0	1	0	2	1	0	0	0	0	0	0	0	0	27	0	1	1
57	0	0	0	0	0	0	0	1	0	0	0	0	0	0	0	0	0	1	2	1	0	2	0	0	0	0	0	0	0	0	0	11	0	1	0
65	1	1	1	0	0	0	0	0	0	0	0	1	0	0	0	1	0	0	3	0	0	2	1	1	1	0	0	0	0	0	0	29	1	1	1
66	1	1	1	0	0	0	0	1	0	0	0	1	0	0	0	1	0	0	2	0	1	2	1	1	1	0	0	0	0	0	0	19	1	1	1
47	1	0	0	0	0	0	0	0	0	0	0	0	0	1	0	1	0	0	6	1	0	3	0	0	0	0	0	0	0	0	0	3	0	1	0
19	1	0	0	0	0	0	0	1	0	0	0	0	0	0	0	1	1	0	0	0	0	1	1	1	0	0	0	0	0	0	0	53	0	1	1
87	0	0	0	1	0	0	1	1	0	0	0	1	0	1	0	0	0	0	1	0	0	1	1	1	1	1	0	1	0	0	0	30	0	0	1
53	0	0	0	0	0	0	0	1	0	0	0	0	0	1	0	1	0	1	6	0	0	2	0	1	0	1	0	0	0	0	0	16	0	0	1
74	1	0	0	1	0	1	0	0	0	0	0	0	0	1	0	1	0	0	0	0	0	2	0	0	0	0	0	0	0	0	0	10	0	1	0
95	1	0	0	1	0	1	0	1	0	0	0	0	0	1	0	1	0	0	0	1	0	2	0	0	0	0	0	0	0	0	0	60	1	0	0
72	0	0	0	0	0	0	0	1	0	0	0	0	0	1	0	1	0	1	6	1	0	2	1	1	0	1	0	0	0	0	0	11	1	1	1
84	0	1	0	0	1	0	0	1	1	0	0	0	1	1	0	0	0	0	4	0	0	1	1	1	0	1	0	0	0	0	0	8	0	1	0
82	0	1	1	0	0	0	1	1	1	0	0	1	0	1	0	0	0	0	4	0	1	2	1	0	0	0	0	1	0	0	0	30	0	0	0
56	1	1	1	0	0	0	1	1	1	0	0	1	0	0	1	1	0	0	2	0	0	1	1	1	0	0	0	0	1	0	0	34	0	1	0
82	1	0	0	0	0	0	0	1	1	0	0	0	0	1	0	1	0	0	0	0	1	2	0	0	0	0	0	0	0	0	0	56	1	0	0
19	0	1	0	0	0	0	1	1	1	1	0	1	0	0	0	1	0	0	1	0	1	1	1	1	0	0	0	1	1	0	0	24	1	1	1
83	1	0	0	0	0	0	0	0	1	1	0	0	0	1	0	1	0	1	4	0	0	2	0	0	0	0	0	0	0	0	0	45	0	0	0
62	0	1	0	0	1	1	0	1	1	0	0	1	0	1	0	1	0	0	1	0	0	1	1	1	1	0	0	0	0	0	0	5	0	1	1
48	0	0	0	0	0	0	0	1	0	0	0	0	0	1	1	0	0	1	1	1	1	1	1	1	0	0	0	0	0	1	0	47	0	1	0
86	1	0	0	0	0	0	0	1	1	1	0	0	0	1	0	0	0	0	2	1	1	2	0	0	0	0	0	0	0	0	0	20	0	1	1
64	1	0	0	0	0	0	0	0	0	1	0	0	0	1	0	1	1	0	4	1	0	2	0	0	0	0	0	0	0	0	0	33	0	0	1
101	1	1	1	0	0	1	0	1	0	0	0	0	0	1	0	1	0	0	1	0	0	2	0	1	1	1	0	0	0	0	0	7	0	1	1
81	0	1	0	0	0	1	1	0	1	0	0	1	0	1	0	0	0	0	5	0	0	2	0	1	0	0	0	0	0	0	0	9	0	1	0
69	0	0	0	0	0	0	1	1	1	0	0	0	0	0	0	0	0	0	1	0	1	1	1	1	0	1	0	1	0	0	0	34	0	0	0
82	0	1	0	0	0	1	0	1	1	1	0	0	0	1	0	0	0	0	0	0	0	1	0	1	0	1	0	0	0	0	0	7	0	1	0
87	1	0	0	0	0	1	1	1	0	0	1	1	0	1	1	0	0	0	1	0	0	2	1	1	0	0	1	1	0	0	0	6	0	0	1
66	1	0	0	1	0	0	1	1	0	1	1	0	0	1	0	1	0	1	7	0	0	1	1	1	0	1	0	1	0	0	0	53	0	1	0
51	0	0	0	0	0	0	1	1	1	1	0	0	0	1	0	0	0	0	0	1	0	1	1	1	0	1	0	1	0	0	0	6	0	1	0
61	1	0	0	0	0	0	0	1	0	0	0	1	0	1	0	0	0	0	1	1	0	1	1	1	0	1	0	0	0	1	0	34	0	0	0
35	0	0	0	0	0	0	1	1	0	0	0	0	0	0	0	1	0	0	0	1	0	2	1	0	0	0	0	0	0	0	0	13	0	1	1
57	1	1	0	0	0	0	0	1	1	0	0	1	0	1	0	1	0	0	5	0	1	3	1	1	1	0	0	0	0	0	0	3	0	1	0
61	0	0	0	0	0	1	0	1	0	0	0	1	0	1	0	1	0	1	7	0	0	2	1	0	1	0	0	0	0	0	0	14	0	1	1
59	0	0	0	0	0	0	1	1	0	0	1	0	0	1	0	1	0	1	6	0	0	2	0	0	0	1	0	1	0	0	0	34	1	1	0
63	1	0	0	0	0	0	1	1	0	1	0	0	0	0	0	1	0	0	2	0	0	1	1	1	0	0	0	0	0	0	0	260	1	0	1
84	1	1	0	1	0	1	0	0	0	0	0	1	0	1	0	1	0	0	1	0	0	2	0	0	1	0	0	0	0	0	0	11	0	1	0
66	1	0	0	1	0	0	1	1	1	0	1	1	0	1	0	0	0	0	5	0	0	1	1	1	0	1	0	1	1	0	0	28	0	0	1
65	0	0	0	0	0	1	0	1	0	0	0	1	0	1	0	0	0	0	2	0	0	2	0	0	0	0	0	0	0	0	0	26	0	1	1
63	1	0	0	0	0	0	0	0	1	0	0	1	0	1	0	1	0	0	1	0	0	3	0	1	0	0	0	0	1	0	0	26	1	1	1
36	0	0	0	0	0	0	0	1	0	0	1	0	0	0	0	1	0	1	6	1	0	2	1	0	0	0	0	0	0	0	0	144	1	0	1
70	1	0	0	0	0	0	0	1	0	0	0	1	0	0	0	1	0	1	7	1	1	2	0	0	0	0	0	0	0	0	0	20	0	1	0
66	1	0	0	0	0	0	0	1	0	0	1	0	0	1	0	1	0	0	0	1	0	1	1	1	0	0	0	0	0	0	0	67	0	0	0
58	1	0	0	0	0	0	1	1	0	0	0	0	0	1	0	1	0	0	0	0	0	2	1	1	0	0	0	0	0	0	0	3	0	1	1
55	1	0	0	0	0	0	1	1	1	1	1	0	0	1	0	0	0	0	0	0	1	1	1	1	0	1	0	1	0	0	0	10	0	1	0
65	0	0	0	0	0	0	0	1	1	0	0	1	0	1	0	1	0	0	6	1	0	2	0	0	1	0	0	0	0	0	0	60	1	1	0
30	0	0	0	0	0	0	0	1	0	0	0	0	0	1	0	1	0	0	0	0	0	1	1	1	0	0	0	0	0	0	0	9	0	1	0
92	0	1	0	0	0	0	1	1	0	0	0	0	0	1	0	0	0	0	1	0	0	1	1	1	0	1	1	1	0	0	0	8	0	0	0
87	0	0	0	0	0	0	1	1	0	0	0	0	0	1	0	0	0	0	0	1	0	2	1	1	0	0	0	0	0	0	0	92	0	0	0
75	1	0	1	0	0	1	0	1	1	0	0	0	0	1	0	0	0	0	1	0	1	1	1	1	1	0	0	0	0	0	0	4	0	1	0
57	1	1	1	0	0	0	0	0	0	0	0	1	0	0	0	1	0	0	2	1	0	2	0	0	1	0	0	0	0	0	0	97	0	0	1
62	0	0	0	0	1	0	1	1	1	0	0	1	0	1	0	0	0	0	7	1	0	3	0	0	1	0	0	0	0	0	0	53	0	1	0
74	0	0	1	0	0	1	0	1	0	1	0	0	0	1	0	1	0	1	7	0	0	2	0	0	0	0	0	0	0	0	0	32	1	0	0
75	1	0	0	0	0	1	0	0	0	0	0	1	0	1	0	1	0	0	1	0	0	3	1	1	0	0	0	0	0	0	0	6	0	1	0
57	1	1	1	0	0	0	1	1	1	0	1	1	0	1	0	0	0	0	2	0	0	1	1	1	1	1	0	1	1	1	0	10	1	1	0
70	1	0	0	0	0	0	0	1	0	0	0	0	0	1	0	1	0	0	0	0	0	2	1	0	0	0	0	0	0	0	0	81	0	0	1
77	0	0	0	0	0	0	0	1	0	0	1	1	0	1	0	1	1	0	0	0	0	2	0	0	0	0	0	0	0	0	0	13	0	1	1
74	1	0	0	0	0	0	0	1	0	1	0	0	0	1	0	0	0	0	4	0	0	1	1	1	0	0	0	0	0	0	0	11	1	1	0
60	1	0	0	0	0	0	0	1	1	1	0	0	0	0	0	0	0	0	3	0	0	1	1	1	0	0	0	0	0	0	0	8	0	1	0
45	1	0	1	0	0	1	0	0	0	0	0	0	0	0	0	1	0	0	0	0	0	2	0	0	0	0	0	0	0	0	0	16	0	1	0
61	1	0	0	0	0	0	0	1	0	0	0	0	0	0	0	1	0	1	6	1	0	2	1	0	0	1	0	0	0	0	0	48	0	0	1
53	0	0	0	0	0	0	0	1	0	0	0	0	0	0	0	0	0	1	2	0	1	1	1	1	0	0	0	0	0	0	0	7	0	1	0
79	1	0	0	1	0	0	0	1	0	0	0	0	1	0	0	1	0	0	1	1	0	3	1	1	0	1	0	0	0	0	0	24	0	1	1
64	0	1	1	0	1	0	1	1	1	0	1	1	0	0	0	0	1	0	5	0	0	3	1	1	0	0	0	0	1	0	0	38	0	1	0
56	1	0	0	0	0	0	0	0	0	0	0	1	0	0	0	1	0	0	7	1	0	2	0	0	0	0	0	0	0	0	0	18	0	1	0
63	1	1	0	0	0	0	0	1	1	0	1	1	0	0	0	0	0	1	4	0	0	1	1	1	0	0	0	0	0	0	0	29	1	0	0
59	0	0	0	0	0	0	0	1	0	0	0	0	0	0	0	0	1	0	1	1	0	1	1	1	0	0	0	0	0	0	0	61	1	1	0
76	1	1	1	0	0	0	0	0	1	0	1	1	0	0	0	1	0	0	4	0	0	2	0	1	0	0	0	0	0	0	0	9	0	1	1
55	1	1	1	1	0	1	0	1	1	0	0	1	0	0	0	1	0	0	5	0	0	1	1	1	0	0	0	0	0	0	0	43	0	1	1
86	1	0	0	0	0	0	1	1	0	0	0	1	1	1	0	0	0	0	3	1	0	2	0	1	0	0	0	0	0	0	0	62	0	1	0
62	0	0	0	0	0	1	0	1	1	0	0	0	0	0	0	0	1	0	3	0	0	2	0	0	0	0	0	0	0	0	0	9	0	1	1
85	1	1	0	0	0	1	0	1	1	0	0	0	0	0	0	0	0	0	1	0	0	2	1	0	0	0	0	0	0	0	0	6	0	1	0
61	1	0	0	0	0	0	1	1	1	0	0	0	0	0	0	0	0	0	2	1	0	1	1	1	0	0	0	0	0	0	0	38	0	0	0
51	0	0	0	0	0	0	0	0	0	0	1	0	0	0	0	0	0	1	2	0	0	1	0	1	0	0	0	0	0	0	0	30	1	1	1
80	1	0	0	0	0	1	0	0	1	0	0	0	1	0	0	1	0	1	7	0	0	2	0	0	0	0	0	0	0	0	0	93	0	0	0
70	0	0	0	0	0	0	0	0	1	0	0	1	0	0	0	0	0	0	6	0	0	2	1	0	0	0	0	0	0	0	0	10	0	1	1
65	1	0	0	0	0	1	1	1	1	0	0	1	0	0	0	0	0	0	4	0	1	2	0	1	1	0	0	0	0	0	0	55	0	1	1
33	0	0	0	0	0	0	0	0	0	0	0	0	0	0	0	1	0	0	2	0	0	2	0	0	0	0	0	0	0	0	0	31	0	0	1
66	0	0	0	0	0	0	0	1	1	0	1	0	0	0	0	0	0	1	2	1	0	1	1	1	0	0	0	0	0	0	0	66	1	0	1
62	1	0	0	0	0	0	0	0	0	0	0	0	0	0	0	0	1	1	6	0	0	1	1	1	1	0	0	0	0	0	0	21	1	1	1
68	0	0	0	0	0	0	0	0	0	0	0	0	0	0	0	1	0	1	6	1	0	2	0	0	0	0	0	0	0	0	0	74	0	0	0
78	0	0	0	0	0	1	0	1	0	1	1	1	0	0	1	0	0	0	2	0	1	2	0	0	0	0	0	0	0	0	0	17	0	1	1
52	1	0	0	0	0	0	1	1	0	0	0	1	0	0	0	1	0	1	3	0	0	2	0	0	0	0	0	0	0	0	0	43	1	1	1
43	1	1	0	0	0	0	0	1	0	0	0	0	0	0	0	0	0	0	2	0	1	1	1	1	0	0	0	0	0	0	0	42	0	0	1
72	1	0	0	0	0	0	0	1	1	0	0	0	0	0	0	0	0	0	2	1	0	2	1	1	0	0	0	0	0	0	0	3	0	1	1
76	1	0	0	0	0	0	0	0	0	0	0	1	0	0	0	1	0	0	4	0	0	2	0	0	0	0	0	0	0	0	0	66	1	0	1
83	0	1	0	0	0	0	0	1	1	0	0	0	0	0	0	1	0	0	3	1	1	2	0	0	0	0	0	0	0	0	0	20	0	1	0
42	1	0	0	0	0	1	1	1	1	0	0	0	0	0	0	0	0	0	0	0	0	1	1	1	0	0	0	0	0	0	0	30	0	0	0
75	0	1	0	0	0	1	0	1	1	1	0	1	0	0	0	0	0	0	4	0	0	2	0	0	0	0	0	0	0	0	1	56	0	1	0
33	1	0	0	0	0	0	0	1	0	0	0	0	0	0	0	1	0	1	0	0	0	2	0	0	0	0	0	0	0	0	0	109	1	0	1
61	1	0	0	0	0	0	0	0	0	0	0	0	0	0	0	0	0	0	2	1	0	2	0	0	0	0	0	0	0	0	0	58	0	0	1
64	1	0	0	0	0	0	0	0	0	0	0	0	0	0	0	0	0	1	2	0	1	1	0	1	1	0	0	0	0	0	0	27	0	1	1
47	1	0	0	0	0	0	0	1	1	1	0	0	0	0	0	1	0	0	3	0	1	2	0	0	1	0	0	0	0	0	0	4	0	1	1
70	1	0	0	1	0	1	0	1	1	0	0	1	0	0	0	0	0	0	2	0	1	1	0	1	0	0	0	0	0	0	0	8	0	1	0
31	1	0	0	0	0	0	0	1	1	0	0	0	0	0	0	0	1	0	2	0	0	1	1	1	0	0	0	0	1	0	0	29	0	0	1
43	1	0	0	0	0	0	0	1	0	0	0	0	0	0	0	0	0	0	6	0	1	1	1	1	0	0	0	0	0	0	0	5	0	0	1
47	0	1	1	0	0	0	1	1	1	0	0	0	0	0	0	0	0	0	2	0	0	1	1	1	0	0	0	0	0	0	0	18	0	1	0
47	1	1	1	0	0	0	0	1	1	0	0	0	0	0	0	1	0	0	1	1	1	2	1	1	0	0	0	0	0	0	0	22	0	1	1
56	1	0	0	0	0	1	0	1	0	0	0	0	0	0	0	0	0	0	2	1	0	1	1	1	0	0	0	0	0	0	0	5	0	1	0
57	0	0	0	0	0	0	0	0	0	0	0	0	0	0	0	1	0	1	0	0	0	2	0	0	0	0	0	0	0	0	0	155	1	0	1
61	1	0	0	0	0	0	0	1	0	0	0	0	0	0	0	0	0	1	6	0	0	1	1	1	0	0	0	0	0	0	0	35	1	0	0
64	1	0	0	0	0	0	0	1	0	0	0	0	0	0	0	0	0	0	0	0	0	2	0	0	0	0	0	0	0	0	0	9	0	1	1
21	1	0	0	0	0	0	0	1	1	1	1	0	0	0	0	0	0	1	2	0	0	1	1	1	0	0	0	0	0	0	0	81	1	0	0
68	1	0	0	0	0	1	0	0	0	0	0	1	0	0	0	1	0	0	1	0	0	2	1	1	0	0	0	0	0	0	0	43	0	0	1
81	0	0	0	0	0	0	0	1	1	0	0	0	0	0	0	0	1	1	3	0	1	1	1	1	0	0	0	0	1	0	0	10	0	1	1
50	1	0	0	0	0	0	1	1	0	0	1	0	0	1	0	0	1	0	6	1	0	1	0	1	0	0	0	0	0	0	0	7	0	1	1
27	1	0	0	0	0	0	0	1	0	0	0	0	0	0	0	0	0	1	2	1	0	1	1	1	0	0	0	0	0	0	0	40	0	0	0
69	1	0	0	0	0	0	0	1	0	1	0	0	0	0	0	1	0	1	2	0	0	2	1	1	0	0	0	0	0	0	0	10	0	0	1
70	1	0	0	0	0	0	0	0	0	1	0	0	0	0	0	1	1	0	5	1	1	2	0	0	0	0	0	0	0	0	0	27	0	0	1
75	1	0	0	0	0	0	0	1	1	0	1	1	0	0	0	0	0	1	2	0	0	1	1	1	0	0	0	0	0	0	0	54	1	0	1
69	0	0	0	0	0	0	0	1	1	0	0	0	0	0	0	0	0	0	2	1	0	2	1	1	0	0	0	0	0	0	0	18	0	1	0
79	1	0	0	0	0	0	0	1	1	0	0	1	0	0	0	1	1	0	3	0	1	2	1	0	0	0	0	0	0	0	0	20	0	1	1
63	1	0	0	0	0	0	0	1	0	0	0	0	0	0	0	0	0	1	2	0	1	1	1	1	0	0	0	0	0	0	0	22	0	1	1
21	0	0	0	0	0	0	1	1	0	0	0	0	0	0	0	0	0	0	2	1	1	1	1	1	0	0	0	0	0	0	0	13	0	0	0
60	0	0	0	0	0	0	0	1	0	0	0	1	0	0	0	1	0	0	3	0	0	2	1	0	0	0	0	0	0	0	0	7	0	1	0
46	0	1	1	0	0	0	0	0	0	1	0	0	0	0	0	1	0	0	1	0	1	2	0	0	0	0	0	0	0	0	0	21	0	1	1
55	0	0	0	0	0	0	1	1	0	0	0	0	0	0	0	0	0	0	2	0	0	1	1	1	0	0	0	0	0	0	0	30	0	0	0
77	0	0	0	1	0	1	0	1	0	0	0	1	1	1	1	0	0	0	3	0	0	2	0	1	1	1	0	0	0	0	0	48	1	1	1
41	1	0	0	0	0	0	1	1	0	1	0	0	0	0	0	0	1	0	0	0	0	1	1	1	1	0	0	0	0	0	0	35	0	1	1
52	1	0	0	0	0	0	0	0	0	0	0	0	0	0	0	0	0	0	0	0	1	1	1	1	0	0	0	0	0	0	0	4	0	1	0
52	1	0	0	1	0	1	0	1	1	0	1	1	0	0	0	1	0	0	2	0	1	1	1	1	0	0	1	1	0	0	1	25	0	1	1
65	0	0	0	0	0	0	0	1	0	1	0	0	0	0	0	1	0	0	3	0	0	2	0	0	0	0	0	0	0	0	0	12	0	1	1
77	1	0	0	1	0	0	0	1	1	0	0	1	0	0	0	0	0	0	2	1	0	2	0	0	0	0	0	0	0	0	0	24	0	1	0
55	1	0	0	0	0	0	0	0	0	1	0	1	0	0	0	1	0	1	1	0	0	2	1	1	0	0	0	0	0	0	0	12	0	1	1
69	1	0	0	0	0	0	0	1	0	0	0	0	0	0	0	0	0	0	2	0	0	2	1	0	0	0	0	0	0	0	0	10	0	1	1
56	0	0	0	0	0	0	1	1	0	1	0	0	0	0	0	0	0	0	3	0	1	1	1	1	0	0	0	0	0	0	0	45	0	0	0
59	1	0	0	0	0	0	0	0	0	0	0	0	0	0	0	1	0	0	0	0	0	2	1	0	0	0	0	0	0	0	0	36	0	0	1
58	0	0	0	0	0	0	1	1	1	0	0	1	0	1	1	0	1	0	1	1	1	1	1	1	0	0	0	0	0	0	0	4	0	1	1
39	0	1	0	0	0	0	1	1	1	1	1	0	0	0	0	0	0	0	1	0	1	1	1	1	0	0	0	0	0	0	0	11	0	1	1
83	0	0	1	0	0	1	0	1	0	0	0	1	0	0	0	0	0	0	0	0	1	2	0	0	0	0	0	0	0	0	0	10	0	1	0
67	1	0	0	1	0	0	0	0	0	0	0	1	0	0	1	0	0	0	2	0	1	2	0	0	0	0	0	0	0	0	0	75	0	1	0
64	0	0	0	0	0	0	0	1	0	0	0	0	0	0	0	0	0	1	2	1	0	1	1	1	0	0	0	0	0	0	0	52	1	1	0
67	0	1	0	0	0	0	0	1	0	0	0	0	0	0	0	0	0	0	0	0	1	1	1	1	0	0	0	0	0	0	0	36	0	0	0
47	1	0	0	0	0	0	0	0	0	0	0	0	0	0	0	0	0	0	0	0	0	1	1	1	0	0	0	0	0	0	0	7	1	1	0
70	1	0	0	0	0	0	0	1	0	0	0	0	0	0	0	0	0	0	0	0	0	1	1	1	0	0	0	0	0	0	0	4	0	1	0
84	0	1	0	0	0	0	1	1	1	0	0	0	1	0	0	0	0	0	4	0	0	1	1	1	0	0	0	0	0	0	0	15	1	1	0
51	0	0	0	0	0	0	1	1	1	0	1	0	0	0	0	0	1	0	1	0	1	1	1	1	0	0	0	0	0	0	0	10	0	1	1
43	1	1	0	0	0	0	0	1	1	1	0	0	0	0	0	0	0	1	6	0	0	1	1	1	0	0	0	0	0	0	0	3	0	1	1
58	1	0	0	0	0	0	1	1	0	0	0	1	0	0	0	0	0	1	7	0	0	1	1	1	0	0	0	0	0	0	0	3	0	1	0
65	1	1	1	0	0	0	1	1	1	0	1	0	0	0	0	0	0	0	1	0	0	1	1	1	0	0	0	0	0	0	0	23	1	1	0
66	0	0	0	0	0	0	1	1	1	0	0	1	0	0	0	0	0	0	1	0	0	1	1	1	0	0	0	0	0	0	0	6	0	1	0
87	0	0	0	0	0	0	0	1	0	0	1	0	0	0	0	1	0	0	0	0	0	2	0	0	0	0	0	0	0	0	0	22	0	0	1
40	1	0	0	0	0	0	0	1	1	0	0	1	0	0	0	0	0	0	3	1	0	1	1	1	1	0	0	0	0	0	0	12	0	1	0
60	0	0	0	0	0	0	0	1	0	1	0	1	0	0	0	0	1	0	4	0	0	1	1	1	0	0	0	0	0	0	0	23	0	1	1
68	1	0	0	0	0	0	0	0	1	0	1	1	0	0	0	0	0	1	9	1	0	2	0	0	0	0	0	0	0	0	0	27	0	1	0
84	1	0	0	0	0	1	0	1	0	0	0	0	0	0	0	0	0	0	0	1	0	1	1	1	0	0	0	0	0	0	0	53	0	0	0
50	1	0	0	0	0	0	0	1	0	0	0	0	0	0	0	0	0	1	6	1	1	1	1	1	0	0	0	0	0	0	0	28	0	0	0
64	1	0	0	1	0	0	1	1	0	0	0	1	0	1	0	0	0	0	4	0	0	1	1	1	0	0	0	0	0	0	0	13	0	1	0
48	1	0	0	0	0	0	0	1	0	0	0	1	0	0	0	1	0	0	3	1	0	2	0	0	0	0	0	0	0	0	0	54	0	0	1
58	1	0	0	0	0	0	0	0	0	0	0	0	0	0	0	1	0	0	0	0	0	2	0	0	0	0	0	0	0	0	0	7	0	1	1
23	0	0	0	0	0	1	1	1	1	0	1	0	0	0	0	0	0	0	0	1	0	1	1	1	0	0	0	0	0	0	0	16	0	1	0
55	1	1	0	0	0	0	0	1	1	0	0	0	0	0	0	0	0	0	3	0	0	1	1	1	0	0	0	0	0	0	0	9	0	1	1
53	0	1	0	0	0	1	1	1	1	0	1	1	0	0	0	0	1	1	1	0	0	1	1	1	0	0	0	0	1	0	0	35	0	1	1
76	0	0	0	0	0	0	0	1	0	0	0	0	0	0	0	0	0	0	0	0	0	2	1	0	0	0	0	0	0	0	0	22	0	1	1
43	1	0	0	0	0	0	1	1	1	1	0	0	0	0	0	0	0	0	0	1	1	2	0	0	1	0	0	0	0	0	0	45	1	1	1
73	0	1	0	0	1	1	0	1	0	0	0	1	0	0	0	0	0	0	2	0	0	2	0	0	1	0	0	0	0	0	0	12	0	1	1
40	1	0	0	0	0	0	0	1	1	0	0	1	0	0	0	0	0	0	4	0	0	2	0	1	0	0	0	0	0	0	0	7	0	1	1
51	0	1	1	0	0	1	0	1	1	0	0	1	0	0	0	0	1	0	3	0	1	1	1	1	1	0	0	0	1	0	1	38	0	1	1
39	1	0	0	0	0	0	0	1	0	0	0	0	0	0	0	1	0	0	6	1	0	2	0	0	0	0	0	0	0	0	0	35	0	0	1
61	1	0	0	0	0	0	0	1	1	1	0	0	0	0	0	0	0	0	5	1	1	1	1	1	0	0	0	0	0	0	0	30	0	0	0
83	0	0	1	0	0	1	0	1	0	0	0	0	0	0	0	0	0	0	2	0	1	1	1	1	1	0	0	0	0	0	0	3	0	1	0
75	1	1	0	1	0	0	0	1	0	0	0	0	0	0	0	0	0	0	2	0	0	1	1	1	0	0	0	0	0	0	0	37	0	1	0
77	1	0	0	1	0	1	1	1	0	0	0	0	0	0	0	0	0	0	2	0	0	1	1	1	1	0	0	0	0	0	0	28	0	0	1
87	0	1	1	0	0	0	0	1	1	0	0	0	0	0	0	0	0	0	1	0	0	1	1	1	0	0	0	0	0	0	0	13	0	1	0
57	1	1	0	0	0	1	1	1	1	1	0	1	0	0	0	0	1	0	4	0	0	1	1	1	1	0	0	0	0	0	0	23	0	1	1
87	1	0	0	1	0	0	1	1	0	0	0	0	0	0	0	0	0	0	4	0	0	2	0	0	0	0	0	0	0	0	0	45	0	0	0
18	0	0	0	0	0	0	1	1	0	0	0	0	0	0	0	0	0	0	1	0	0	1	1	1	1	0	0	0	0	0	0	6	0	1	0
64	1	0	0	0	0	0	1	1	1	0	0	0	0	0	0	0	0	1	0	0	0	1	1	1	0	0	0	0	0	0	0	33	0	0	0
79	1	0	0	0	0	0	0	1	1	0	0	1	0	0	1	0	0	0	2	1	0	2	0	0	0	0	0	0	0	0	0	12	0	1	0
77	1	0	0	1	0	0	0	0	1	0	0	1	0	0	0	1	0	0	2	0	0	2	0	0	0	0	0	0	0	0	0	5	0	1	1
87	0	1	0	1	0	1	0	1	0	0	1	1	0	0	1	0	0	0	6	1	1	2	1	1	1	0	0	0	0	0	0	11	0	1	0
53	0	0	0	0	0	0	0	0	0	1	0	0	0	0	0	0	0	0	4	0	0	2	0	0	1	0	0	0	0	0	0	15	1	1	0
52	0	0	0	0	0	0	0	1	1	1	0	1	0	0	0	0	1	1	3	0	0	1	1	1	0	0	0	0	1	0	0	13	0	0	1
58	0	1	1	0	0	0	0	1	0	0	0	0	0	0	0	0	0	0	1	0	0	2	0	0	0	0	0	0	0	0	0	55	0	1	1
68	1	0	0	1	0	0	0	1	0	0	0	0	0	0	0	1	0	0	1	0	0	3	1	1	0	0	0	0	0	0	0	18	0	1	1
63	1	1	0	0	0	0	0	1	0	0	1	0	0	0	1	0	0	0	2	1	0	1	1	1	0	0	0	0	0	0	0	31	0	0	0
77	1	1	1	0	0	0	0	1	1	1	1	1	0	0	0	1	0	0	5	1	0	2	0	0	0	0	0	0	0	0	0	40	1	1	1
